# Supplementary material for: Dynamic neutrophil lipidome remodeling during induction of NETosis
Source: Sci Adv. 2026 Jun 24;12(26):eaec9891. doi: 10.1126/sciadv.aec9891 (PMC13292929; doi:10.1126/sciadv.aec9891)
Supplement: Supplementary file 2 — Table S1 [file sciadv.aec9891_table_s1.zip]

Archive with 1 entries (1 files):
- sciadv.aec9891_table_s1.xlsx
