# Supplementary material for: Dynamic neutrophil lipidome remodeling during induction of NETosis
Source: Sci Adv. 2026 Jun 24;12(26):eaec9891. doi: 10.1126/sciadv.aec9891 (PMC13292929; doi:10.1126/sciadv.aec9891)
Supplement: Supplementary file 2 — Table S1 [file sciadv.aec9891_table_s1.zip › sciadv.aec9891_table_s1.xlsx]

## Sheet: PMNs
LipidSpecies	LipidClass	LipidCategory	p Unst vs p IONO 0.01h					p Unst vs p IONO 0.5h					p Unst vs p IONO 2h					p Unst vs p PMA 0.01h					p Unst vs p PMA 0.5h					p Unst vs p PMA 2h
LipidSpecies	LipidClass	LipidCategory	mean log2FC	sd log2FC	p value	adj p value	significance	mean log2FC	sd log2FC	p value	adj p value	significance	mean log2FC	sd log2FC	p value	adj p value	significance	mean log2FC	sd log2FC	p value	adj p value	significance	mean log2FC	sd log2FC	p value	adj p value	significance	mean log2FC	sd log2FC	p value	adj p value	significance
11-HETE	Oxylipins	FA	6.5646	1.05655	0.000155626	0.00136155	**	7.5223	0.956114	0.000557929	0.00405274	**	6.95193	0.831631	4.82248e-05	0.000686977	***	-0.216237	1.44356	0.819551	0.944279		0.0371397	1.68517	0.973018	0.9927		0.351149	1.58998	0.647308	0.771344
11,12-DiHETE	Oxylipins	FA	11.0868	1.93582	0.000214288	0.00173756	**	8.24726	2.50217	0.00710468	0.0280434	*	5.8996	2.22432	0.00405111	0.0157526	*	1.3563	2.42544	0.344883	0.759062		-0.0571377	2.90036	0.966975	0.9927		0.627886	1.7425	0.465566	0.627345
12-HETE	Oxylipins	FA	8.24618	0.941286	4.0048e-05	0.000460331	***	9.31918	0.828911	0.000192614	0.00212078	**	8.8732	1.07514	5.07342e-05	0.000688038	***	0.465864	0.807229	0.332007	0.750969		0.891967	1.57391	0.273829	0.561618		0.253389	1.14713	0.647254	0.771344
12-HHTrE	Oxylipins	FA	3.62893	0.889867	0.00080234	0.00524893	**	3.0627	1.05155	0.0100764	0.0371124	*	2.59766	0.903937	0.00301562	0.0125172	*	-0.126294	0.729833	0.752124	0.932006		-0.108575	0.995726	0.819363	0.931674		0.199522	0.854075	0.629006	0.761215
13-HODE	Oxylipins	FA	-0.019171	0.423746	0.924289	0.967774		0.575702	0.431789	0.0759108	0.183803		0.490954	0.253423	0.0123311	0.0385756	*	-0.249503	0.359093	0.258813	0.734356		-0.169604	0.257581	0.214912	0.477277		-0.0755573	0.31123	0.616066	0.749432
14,15-DiHETE	Oxylipins	FA	7.31847	1.33347	0.000253206	0.00196187	**	4.1895	1.61663	0.0139439	0.0484562	*	1.90862	1.46706	0.0437175	0.103929		0.573166	2.22336	0.641733	0.87259		1.5666	1.58757	0.0919808	0.292438		0.94101	1.4197	0.212441	0.368255
15-HEPE	Oxylipins	FA	3.78208	0.966036	0.000938418	0.00598527	**	4.07618	1.63674	0.0155551	0.0526558		3.9178	1.2914	0.00246522	0.0108803	*	-0.564021	0.334521	0.0999794	0.584796		-0.0522346	1.37299	0.944139	0.982557		0.0375225	1.09463	0.958054	0.982451
15-HETE	Oxylipins	FA	4.62549	1.09621	0.000703583	0.00481012	**	7.60374	1.60519	0.00249304	0.0122428	*	7.69673	0.922527	4.85993e-05	0.000686977	***	-1.43774	1.3985	0.131986	0.638869		0.331332	0.796989	0.405198	0.692913		0.675116	1.30858	0.312896	0.482739
15-oxo-ETE	Oxylipins	FA	1.09092	1.03791	0.0784929	0.230628		0.936927	1.88368	0.393164	0.584812		1.20193	1.57197	0.162499	0.280949		-0.413269	0.849148	0.40216	0.777585		-0.40348	1.79396	0.641453	0.850016		-1.4331	3.64105	0.428501	0.593278
20-HETE	Oxylipins	FA	1.88072	0.949199	0.0287021	0.103884		5.1403	0.430199	0.0023266	0.0116634	*	4.82425	0.933682	0.00193302	0.00906701	**	-0.359114	2.17044	0.801394	0.941809		-0.100857	1.52108	0.889308	0.956181		0.159886	1.65144	0.839201	0.912403
5-HEPE	Oxylipins	FA	9.49609	1.62811	0.000199495	0.00163025	**	7.84196	1.01483	0.000588538	0.00415953	**	7.68317	1.7793	0.0006436	0.00394183	**	-1.12408	2.41283	0.504416	0.80038		0.282088	0.808719	0.607146	0.836216		-1.35258	2.05855	0.373062	0.540991
5-HETE	Oxylipins	FA	15.5473	1.52746	2.20748e-05	0.000316304	***	14.8635	1.2838	0.000176445	0.00196342	**	13.4583	1.18272	1.41683e-05	0.000390002	***	-0.379075	0.198647	0.0316467	0.430313		2.50789	1.52029	0.0210434	0.129479		1.82432	1.90408	0.0988204	0.220138
5-oxo-ETE	Oxylipins	FA	10.81	0.951456	1.42557e-05	0.000240508	***	11.0392	0.507704	2.67656e-05	0.000622152	***	12.5299	0.574307	1.05629e-06	0.000157839	***	0.603163	1.26342	0.410113	0.777585		2.30756	2.30567	0.0888287	0.288555		1.06183	2.2893	0.35825	0.526808
5(S),12(S)-DiHETE	Oxylipins	FA	11.5044	0.546347	1.21711e-06	5.54566e-05	***	9.35543	0.606174	7.47039e-05	0.00111629	**	7.05739	0.775398	3.44172e-05	0.000637917	***	-0.0666085	0.410227	0.766705	0.93383		0.198874	0.820784	0.616729	0.837791		-0.074545	0.740383	0.832907	0.908002
5,15-DiHETE	Oxylipins	FA	9.17672	0.774426	1.20578e-05	0.000210207	***	9.60065	1.09553	0.000404843	0.00323256	**	8.22604	0.940404	4.02879e-05	0.000679695	***	-1.05487	1.31763	0.207657	0.698685		0.70319	0.502548	0.0352255	0.17259		1.16151	0.650136	0.0161989	0.0563464
7-HDHA	Oxylipins	FA	4.58244	0.662491	0.000101986	0.000987751	***	4.46557	0.686883	0.000982264	0.00597354	**	2.67441	0.649858	0.000774701	0.00457817	**	-0.247501	1.2411	0.716703	0.920722		-0.0564507	0.692486	0.864227	0.950559		-0.182309	0.672938	0.577351	0.718771
8-HETE	Oxylipins	FA	4.32699	1.09373	0.000901552	0.00579616	**	4.61664	1.12937	0.00382825	0.0173349	*	3.7271	0.885173	0.000709354	0.00426072	**	0.0743973	0.226594	0.558277	0.83146		0.0140774	1.14641	0.97941	0.9927		-0.70812	1.84494	0.439144	0.603952
9-HODE	Oxylipins	FA	0.246225	0.759699	0.508742	0.724375		-0.00910902	0.616379	0.978277	0.990496		0.328573	0.533004	0.240145	0.371585		-0.293053	0.461049	0.293256	0.73852		-0.256448	0.324555	0.152	0.395503		-0.0791928	0.515382	0.748455	0.840824
9,10-epoxystearic acid	Oxylipins	FA	0.0823591	0.651542	0.791466	0.898885		0.569193	0.934266	0.310121	0.502231		0.222975	0.847121	0.587781	0.715738		0.0807538	0.508739	0.771702	0.934773		0.154437	0.420067	0.457206	0.741453		0.141199	0.687959	0.670111	0.785673
AA	FA	FA	7.46218	0.790217	2.97349e-05	0.000388784	***	8.71734	0.681458	0.000130968	0.00159293	**	7.74661	0.81265	2.86439e-05	0.000587481	***	0.0369204	0.530203	0.898061	0.962949		0.993037	0.821705	0.0539653	0.219641		1.98374	0.314112	0.000145959	0.00195922	**
Adrenic Acid	Oxylipins	FA	4.48335	0.790396	0.000222533	0.00179053	**	4.5361	0.768129	0.00130479	0.00741743	**	5.69055	0.896211	0.000142892	0.00135877	**	-0.273933	0.936609	0.599671	0.856219		-0.0886844	0.707513	0.793158	0.917747		0.273157	0.328905	0.136864	0.278247
C10:0	AcylCar	FA	0.446463	0.562239	0.15045	0.360388		0.457034	0.610323	0.169354	0.343075		1.73471	0.611431	0.00316209	0.0129608	*	-0.0588363	0.74695	0.868748	0.954336		0.582472	0.569005	0.0839504	0.28055		1.85586	0.546297	0.00161125	0.0105436	*
C10:1	AcylCar	FA	2.80087	0.311882	3.62956e-05	0.000431423	***	1.73597	0.257931	0.0001136	0.00148532	**	1.57625	0.362546	0.000626814	0.00387957	**	-0.142286	0.318711	0.374642	0.767613		0.444525	0.206149	0.00851242	0.0754576		0.756238	0.675259	0.0664661	0.162593
C12:0	AcylCar	FA	-0.221891	0.534652	0.405931	0.652766		-0.148219	0.446883	0.499484	0.672392		1.84656	1.07135	0.0182395	0.0515637		0.116806	0.636957	0.702779	0.915186		0.509679	0.518913	0.0930379	0.294902		2.43527	0.467509	0.000310554	0.00331786	**
C12:1	AcylCar	FA	1.29393	0.180369	8.83179e-05	0.000871514	***	0.980558	0.301232	0.00189304	0.0100707	*	1.62801	0.602627	0.00378727	0.014837	*	0.0953497	0.297829	0.513636	0.80244		0.653556	0.382865	0.0188267	0.119927		1.72261	0.439519	0.000934518	0.00735669	**
C14-OH	AcylCar	FA	0.151212	0.0515262	0.00278978	0.0152781	*	0.176763	0.268343	0.214759	0.406217		1.77696	0.561436	0.00210375	0.00956751	**	0.19839	0.275445	0.18257	0.68138		-0.387962	0.372918	0.0805799	0.274549		0.32376	0.586577	0.284685	0.454367
C14:0	AcylCar	FA	-0.0672836	0.275576	0.614121	0.791097		-0.084632	0.27641	0.531178	0.700646		2.03207	0.890117	0.00695945	0.0246536	*	0.0804735	0.433862	0.699604	0.913323		0.432898	0.331465	0.0432291	0.196599		2.98048	0.342215	4.0989e-05	0.00106109	**
C14:1	AcylCar	FA	2.02243	0.308921	0.000126682	0.00118311	**	1.47432	0.164362	3.64668e-05	0.000733543	***	2.88873	0.807518	0.00132447	0.00689254	**	-0.0201977	0.457008	0.926032	0.965382		0.915229	0.297965	0.00235363	0.0337247	*	3.44672	0.404248	4.45921e-05	0.00106109	**
C14:2	AcylCar	FA	4.11848	0.398335	2.07425e-05	0.000309951	***	2.57061	0.367875	9.79725e-05	0.00138485	**	2.78327	0.568368	0.00039513	0.00290456	**	0.226684	0.328724	0.197942	0.698685		1.35503	0.288242	0.000463108	0.0115336	*	3.82561	0.446251	4.36406e-05	0.00106109	**
C16-OH	AcylCar	FA	0.193052	0.539631	0.468552	0.703164		0.716005	0.258076	0.00343414	0.0159649	*	3.3344	0.930383	0.00131522	0.00689254	**	-0.0407928	0.441178	0.8463	0.948689		-0.315243	0.328204	0.0982273	0.308546		1.51694	0.321941	0.000458991	0.00425278	**
C16:0	AcylCar	FA	0.222288	0.161619	0.0370955	0.128059		0.852308	0.417751	0.0103225	0.0374759	*	2.7058	0.785847	0.00153126	0.00766361	**	-0.364322	0.34976	0.080326	0.564624		-0.225528	0.290972	0.1581	0.408159		3.08688	0.351756	3.9776e-05	0.00106109	**
C16:1	AcylCar	FA	1.21253	0.24024	0.000351257	0.00256934	**	1.28208	0.351739	0.00123328	0.00712714	**	2.87586	0.862108	0.00172608	0.00828204	**	-0.133893	0.432121	0.526529	0.80244		0.772159	0.197723	0.00094747	0.0176974	*	4.50078	0.295726	4.44755e-06	0.00058041	***
C16:1-OH	AcylCar	FA	-0.0188238	0.473294	0.93341	0.972821		0.000123719	0.284637	0.999271	0.999651		2.07946	0.768662	0.00376789	0.0148166	*	-0.42257	0.566368	0.170573	0.66612		-0.376554	0.353779	0.0759882	0.267622		2.69344	0.348538	6.58182e-05	0.00123057	**
C16:2	AcylCar	FA	2.60733	0.892623	0.0028386	0.0154645	*	1.92863	0.890072	0.00836862	0.0317473	*	3.3982	0.608687	0.00023683	0.00193535	**	0.52441	0.687765	0.163402	0.657503		1.2511	0.950295	0.0422259	0.196303		4.82443	0.871343	0.00024464	0.00278411	**
C18-OH	AcylCar	FA	0.0738815	1.00175	0.87701	0.941863		0.671789	0.729875	0.108685	0.24501		3.17094	1.64894	0.0126457	0.0391342	*	-0.0939221	0.979777	0.840757	0.948689		-0.394726	0.933824	0.398084	0.687122		2.43013	1.09059	0.00758342	0.0325709	*
C18:0	AcylCar	FA	-0.0871313	0.443581	0.683184	0.833185		1.37748	0.306404	0.000550711	0.00402828	**	3.04393	0.954651	0.00204614	0.00942848	**	-0.168174	0.631271	0.583445	0.841746		-0.588766	0.714979	0.139382	0.381658		3.39835	0.681692	0.00036859	0.00367537	**
C18:1	AcylCar	FA	2.05988	0.367848	0.000234031	0.00184057	**	2.74037	0.236831	1.32561e-05	0.000495212	***	3.57341	0.599372	0.000183041	0.00158232	**	-0.268818	0.26063	0.0823645	0.564624		0.346238	0.246497	0.0348188	0.171794		4.34897	0.420693	2.07552e-05	0.000905446	***
C18:1-OH	AcylCar	FA	1.22614	0.550987	0.00761866	0.0355764	*	2.4687	0.13847	2.36561e-06	0.000270068	***	4.24785	1.0419	0.00080313	0.00470159	**	-0.133528	0.765186	0.716274	0.920722		-0.111401	0.388817	0.556603	0.809745		2.85113	0.500085	0.000218128	0.00261743	**
C18:2	AcylCar	FA	3.56406	0.554741	0.000136424	0.00123017	**	3.30903	0.420725	6.13901e-05	0.000972939	***	3.44138	0.218918	3.90899e-06	0.00020444	***	-0.179923	0.26231	0.19987	0.698685		0.642937	0.291236	0.00783706	0.0738519		4.80563	0.474729	2.25613e-05	0.000931458	***
C18:2-OH	AcylCar	FA	3.31696	0.751667	0.000591816	0.00412693	**	3.62133	0.591193	0.00016458	0.00187121	**	2.90551	1.10602	0.00419568	0.0162013	*	0.0492891	1.30847	0.93692	0.968627		0.557659	1.16679	0.345405	0.64173		3.15108	1.3333	0.00615075	0.0286215	*
C2:0	AcylCar	FA	-0.00592148	0.283363	0.96497	0.986524		-0.887384	0.591961	0.028516	0.08796		-1.85819	0.39736	0.000472673	0.00329611	**	-0.0955828	0.126366	0.166028	0.657503		-0.304795	0.184207	0.0208376	0.128971		-0.354151	0.522707	0.204344	0.360083
C20:0	AcylCar	FA	-0.525535	1.15902	0.367975	0.614859		-0.667901	1.06057	0.231847	0.423232		0.601742	1.48296	0.415549	0.561911		-0.346108	1.08098	0.513598	0.80244		-0.25292	1.21167	0.664967	0.861903		3.9006	1.64527	0.00608203	0.0285556	*
C20:1	AcylCar	FA	0.345989	0.865885	0.422096	0.662516		1.61843	0.66365	0.00549535	0.023178	*	2.78072	1.04017	0.00393582	0.0153614	*	-0.0761296	0.777332	0.837375	0.948689		0.338314	1.06736	0.517598	0.78693		5.88248	0.855197	0.000104255	0.00167819	**
C20:2	AcylCar	FA	1.17525	0.965499	0.0528857	0.172331		1.91458	0.204527	3.07848e-05	0.000664858	***	2.05148	0.475965	0.000648178	0.00394183	**	-0.271089	0.267222	0.085877	0.564624		0.265144	0.65408	0.415971	0.702918		5.72256	0.278939	1.35055e-06	0.00058041	***
C20:3	AcylCar	FA	3.50765	0.566078	0.000157297	0.00136155	**	3.98875	0.802621	0.000373095	0.00304888	**	4.15008	0.900275	0.000499708	0.00339412	**	0.12868	1.39437	0.84659	0.948689		1.09417	0.896312	0.0524605	0.217093		4.48948	0.599565	7.45614e-05	0.00136958	**
C20:4	AcylCar	FA	5.42165	1.03933	0.00030883	0.002324	**	6.11177	0.539103	1.43792e-05	0.000502003	***	5.73624	0.567287	2.26606e-05	0.000496414	***	0.0664815	0.775585	0.857336	0.951889		1.27799	0.892966	0.0328948	0.165423		4.9031	1.04676	0.000469645	0.00431332	**
C22:0	AcylCar	FA	-0.252391	0.522473	0.340843	0.593215		-0.102509	0.40568	0.602243	0.741986		-0.0841099	0.586636	0.764564	0.843116		-0.239623	0.439221	0.289502	0.738071		-0.0695441	0.417039	0.728156	0.890082		1.49326	1.07382	0.0358892	0.101283
C22:1	AcylCar	FA	-0.200145	0.698246	0.556436	0.759832		-0.200026	0.787198	0.600289	0.741129		0.733765	1.02416	0.184405	0.308127		-0.202864	0.536017	0.445056	0.777585		0.0199911	0.713264	0.953035	0.986028		4.45254	1.30557	0.00158768	0.0105209	*
C22:2	AcylCar	FA	0.530075	1.51781	0.478485	0.709796		0.667626	1.1429	0.26153	0.457459		0.757128	1.46413	0.311911	0.457552		-0.0529699	1.30033	0.931802	0.966894		-0.0199322	1.15861	0.971158	0.9927		5.62728	2.06	0.00363591	0.0194224	*
C22:4	AcylCar	FA	1.45156	0.982306	0.0298147	0.107219		2.0247	0.576182	0.00141746	0.0079713	**	2.49806	1.08472	0.00674653	0.0241674	*	-0.444075	0.889151	0.326643	0.749157		0.924564	0.885756	0.079898	0.274329		4.45257	0.877745	0.000344404	0.00348682	**
C24:0	AcylCar	FA	0.050742	0.140943	0.465932	0.702255		0.0824049	0.154412	0.298683	0.492391		0.00951173	0.272026	0.941434	0.959786		-0.0767916	0.198871	0.436599	0.777585		-0.0500459	0.239247	0.664315	0.861903		0.0843731	0.427264	0.681626	0.792959
C24:1	AcylCar	FA	0.0773341	0.203827	0.444009	0.678997		0.121153	0.229242	0.302762	0.495601		0.249546	0.307278	0.143551	0.257319		0.0105009	0.0970498	0.82072	0.944279		0.157666	0.159024	0.0909189	0.290829		0.783487	0.593259	0.0418418	0.111756
C26:0	AcylCar	FA	0.1945	0.17529	0.0681289	0.208982		0.139957	0.144715	0.0966124	0.224072		0.200152	0.208445	0.0983004	0.194004		-0.00870939	0.194971	0.925241	0.965382		-0.00862275	0.26255	0.944984	0.982557		0.190913	0.131154	0.0312303	0.0905764
C3:0	AcylCar	FA	-0.16224	0.100469	0.0225391	0.0883048		-0.760486	0.0821898	3.22392e-05	0.000674444	***	-2.10601	0.323029	0.000128775	0.00128285	**	0.0661568	0.0967841	0.201123	0.698685		-0.3026	0.0929995	0.00189604	0.0291656	*	-1.33762	0.199527	0.000115374	0.00170349	**
C4-OH	AcylCar	FA	0.261437	0.0957654	0.00364431	0.0190597	*	-0.044808	0.17007	0.587437	0.734121		-0.463202	0.216314	0.00872313	0.0294335	*	0.0771416	0.15758	0.335165	0.751429		-0.215701	0.156235	0.0366755	0.176786		-0.155504	0.791064	0.682963	0.793631
C4:0	AcylCar	FA	0.394728	0.207686	0.0131594	0.0580792		0.0655032	0.272379	0.619279	0.750762		-0.384168	0.46375	0.137614	0.249471		0.29026	0.467968	0.237744	0.727393		0.322351	0.339982	0.101329	0.311092		2.68524	0.805526	0.00173062	0.0111163	*
C5-OH	AcylCar	FA	-0.00782788	0.437495	0.970003	0.986818		0.0882605	0.295577	0.540875	0.706697		0.247451	0.422501	0.260477	0.394868		-0.0896149	0.259996	0.483868	0.795306		0.398399	0.452507	0.120349	0.348433		0.418132	0.614364	0.2027	0.358491
C5:0	AcylCar	FA	-0.00763434	0.189123	0.932417	0.972821		-0.203348	0.042352	0.00042662	0.00338064	**	-0.653578	0.16381	0.000872671	0.00496094	**	0.0535228	0.113532	0.351275	0.759453		0.155977	0.215898	0.181514	0.428756		0.569018	0.201653	0.00322619	0.0179671	*
C6:0	AcylCar	FA	0.513092	0.432478	0.0568115	0.182846		0.674025	0.307427	0.00802951	0.0307651	*	0.633791	0.282366	0.00739046	0.0255974	*	0.146336	0.398742	0.457948	0.780953		0.37794	0.492485	0.161305	0.410769		2.23389	0.614707	0.00124742	0.00906978	**
C8:0	AcylCar	FA	0.417802	0.551189	0.165332	0.386884		0.540988	0.533846	0.0861089	0.205171		0.931934	0.331287	0.00326316	0.0131279	*	0.273176	0.506965	0.294654	0.73852		0.890941	0.397215	0.00740916	0.0714749		2.58445	0.481841	0.000277005	0.00308536	**
C8:1	AcylCar	FA	0.050181	0.299386	0.726838	0.859066		-0.139446	0.342342	0.413914	0.598829		-0.765045	0.27999	0.00363241	0.0143377	*	0.136593	0.177421	0.160267	0.657292		-0.287352	0.108472	0.00406914	0.0500744		-0.79695	0.29808	0.00393423	0.0205895	*
DGLA	FA	FA	5.33178	0.897125	0.000185317	0.00155074	**	5.71124	0.697082	0.000494594	0.00372191	**	6.13041	0.690213	3.79212e-05	0.000661092	***	-0.574038	0.979431	0.325738	0.749157		-0.271977	0.861537	0.519194	0.787522		0.189248	0.691538	0.573659	0.715877
DHA	FA	FA	3.7332	0.364104	2.14436e-05	0.000315916	***	4.95345	0.146864	7.17889e-06	0.000417173	***	5.18894	0.396228	8.09674e-06	0.000305909	***	-0.282194	0.114013	0.0158201	0.368081		-0.344974	0.708141	0.337248	0.632838		-0.294145	0.542231	0.291863	0.4623
DPA	FA	FA	4.3261	0.42347	2.17564e-05	0.000316072	***	5.05104	0.219198	2.24912e-05	0.000578467	***	5.38393	0.659679	5.30275e-05	0.000692239	***	-0.227013	0.614622	0.513629	0.80244		-0.112786	0.745355	0.752108	0.894961		-0.0105954	0.620458	0.97137	0.990184
EPA	FA	FA	6.14725	1.20366	0.000335443	0.00247094	**	7.2911	0.565279	0.000127775	0.00157238	**	5.68165	1.23218	0.000499174	0.00339412	**	0.121208	1.34828	0.868771	0.954336		0.542559	1.25786	0.389415	0.68115		1.32799	0.508994	0.00430196	0.0218648	*
Linoleic Acid	FA	FA	0.433884	0.584938	0.17253	0.397503		1.00905	0.551445	0.0352537	0.102717		2.06652	0.755319	0.00361507	0.0143377	*	-0.329676	0.664505	0.394221	0.773311		-0.253907	0.518352	0.334907	0.632334		-0.179475	0.395903	0.368069	0.536724
LTB4	Oxylipins	FA	15.9775	0.654503	6.74296e-07	3.91841e-05	***	12.7623	0.208683	1.20489e-06	0.000270068	***	10.7139	0.921368	1.29984e-05	0.000367468	***	-0.119222	1.26987	0.863039	0.954172		2.49869	2.3949	0.0799909	0.274329		2.17606	1.20198	0.0154992	0.0548034
LTC4	Oxylipins	FA	13.2086	0.930309	5.86705e-06	0.000146117	***	10.7809	1.29695	0.000473761	0.0035948	**	8.07865	0.739278	1.66438e-05	0.000429863	***	-0.39555	0.885278	0.437368	0.777585		0.509054	2.31628	0.64887	0.851591		0.522121	1.73376	0.537604	0.688968
PGD2	Oxylipins	FA	8.8289	0.766355	1.34882e-05	0.00023129	***	6.35549	0.925412	0.000835052	0.00523033	**	6.41816	1.08392	0.000188023	0.00159896	**	1.1449	1.17536	0.146536	0.657292		2.42231	0.649092	0.00112729	0.0199856	*	2.62532	1.6403	0.0231912	0.0729165
PGD3	Oxylipins	FA	0.207568	0.509059	0.413477	0.656932		-0.450726	0.59749	0.228498	0.420311		-0.265544	0.286898	0.107274	0.207409		-0.0789608	0.577697	0.802313	0.941809		-0.0329512	0.52603	0.895374	0.95763		0.0181635	0.44754	0.932053	0.968115
PGE1	Oxylipins	FA	6.22801	1.2831	0.000408951	0.00297057	**	3.63468	0.340386	0.000224638	0.00221846	**	4.42672	1.11545	0.00089079	0.0050095	**	-0.465345	2.63558	0.74735	0.931071		0.956923	1.38705	0.197781	0.452428		0.837516	1.12113	0.170161	0.319854
PGE2	Oxylipins	FA	8.92193	0.690427	8.53863e-06	0.000175126	***	6.47936	0.833233	0.00057764	0.0041413	**	6.54032	0.559565	1.27348e-05	0.000367468	***	0.698951	0.624661	0.111183	0.607193		0.707345	2.30585	0.530444	0.791504		1.86449	1.47814	0.0478021	0.1245
PGE3	Oxylipins	FA	0.219813	0.523513	0.400948	0.650219		-0.0338395	0.971958	0.948868	0.971637		-0.0289198	0.584503	0.917234	0.944318		-0.264099	0.436142	0.312569	0.749023		-0.0594233	0.360273	0.730957	0.890082		-0.157613	0.328286	0.343472	0.510816
DG 12:0_16:0	DG	Glycerolipid	-0.83094	1.81331	0.363441	0.611189		-0.706073	1.41186	0.390919	0.583311		0.620793	1.5534	0.422037	0.568879		-0.60914	1.34785	0.43269	0.777585		0.11815	0.966362	0.798091	0.921417		-0.583889	0.954907	0.243335	0.406983
DG 12:0_18:1	DG	Glycerolipid	-0.326132	1.41859	0.634301	0.805193		0.684635	1.23201	0.347448	0.544058		1.67586	1.4189	0.0575187	0.128832		-0.194562	1.28791	0.782284	0.935126		0.570878	0.86555	0.214285	0.477277		-0.336805	0.672451	0.325432	0.495243
DG 14:0_14:0	DG	Glycerolipid	-0.936402	2.71161	0.483096	0.710714		-1.31044	2.39861	0.354432	0.55087		0.121676	2.70133	0.92462	0.950052		-0.894847	1.92336	0.420748	0.777585		-0.578759	1.86075	0.525035	0.790196		-0.796578	1.70543	0.355247	0.524603
DG 14:0_16:0	DG	Glycerolipid	-1.15342	1.85714	0.237232	0.477301		-0.590669	1.79394	0.557234	0.719534		0.478517	1.76037	0.576124	0.709806		-0.551835	1.64432	0.550151	0.825226		0.61996	1.51973	0.413277	0.700629		-0.127998	1.49819	0.8578	0.922091
DG 14:0_16:1	DG	Glycerolipid	-0.972906	2.83451	0.485581	0.713368		-1.57033	2.42296	0.28561	0.484576		0.43348	2.98434	0.761615	0.84225		-1.30558	2.56174	0.383101	0.771793		-0.56995	2.012	0.560867	0.810856		-0.748221	1.88445	0.424794	0.590904
DG 14:0_18:0	DG	Glycerolipid	-0.829569	1.29311	0.224742	0.466428		0.176936	1.17838	0.783553	0.869137		0.951301	1.21332	0.154442	0.271963		-0.183833	1.30457	0.796396	0.939743		0.78159	1.07729	0.180059	0.428081		-0.41757	1.02297	0.413009	0.581211
DG 14:0_18:1	DG	Glycerolipid	-0.526827	2.12051	0.608132	0.788887		0.563296	1.99232	0.611285	0.746968		1.3789	1.87657	0.175715	0.298858		-0.567474	1.9195	0.595932	0.853544		0.871483	1.45369	0.251148	0.533455		-0.34308	1.44911	0.624549	0.756832
DG 14:1_16:0	DG	Glycerolipid	-0.629702	2.51356	0.605242	0.787417		-1.15576	2.00641	0.332769	0.526591		0.650776	2.52187	0.594843	0.72015		-1.03305	2.17354	0.411952	0.777585		-0.457084	1.63538	0.565872	0.810856		-0.402731	1.76138	0.636094	0.766122
DG 14:1_18:1	DG	Glycerolipid	-0.370246	2.95089	0.792962	0.899608		0.309273	2.40022	0.813302	0.892669		1.54922	2.47304	0.233887	0.366785		-0.975347	2.5094	0.49362	0.80038		-0.132917	2.069	0.892723	0.956751		-0.162658	1.83877	0.852844	0.919596
DG 15:0_16:0	DG	Glycerolipid	-1.05225	1.96754	0.297795	0.548404		-0.654041	1.74262	0.507381	0.678671		0.283283	1.93021	0.759242	0.841279		-0.742129	1.73523	0.455225	0.780953		0.632095	1.3641	0.358661	0.65859		-0.077605	1.24689	0.896041	0.944769
DG 15:0_18:1	DG	Glycerolipid	0.166656	2.29961	0.879122	0.942059		1.15189	2.26468	0.383925	0.580327		1.76118	2.16966	0.143696	0.257319		-0.473981	2.05889	0.676535	0.903734		1.83875	1.60738	0.0627758	0.237911		0.636261	1.60743	0.426105	0.590904
DG 16:0_16:0	DG	Glycerolipid	-0.724074	0.936324	0.158834	0.374189		0.448714	0.922212	0.402265	0.589312		0.881229	0.739994	0.0562235	0.126473		0.17293	0.892779	0.724311	0.922829		1.71297	0.668207	0.00458675	0.0551464		0.844465	0.799529	0.0775155	0.184872
DG 16:0_16:1	DG	Glycerolipid	-0.242412	2.3618	0.829733	0.916474		0.709753	2.17557	0.560631	0.719534		1.43575	2.08776	0.198934	0.326663		-0.590519	2.14464	0.620199	0.866834		1.88607	1.77059	0.0758317	0.267622		0.565016	1.76686	0.514088	0.667804
DG 16:0_17:0	DG	Glycerolipid	-1.04126	2.29555	0.367816	0.614859		-0.742879	1.82661	0.47555	0.651933		0.647249	2.08703	0.526177	0.66391		-0.720064	1.88141	0.499713	0.80038		0.698801	1.5992	0.383848	0.674797		0.0534704	1.51278	0.9408	0.9743
DG 16:0_17:1	DG	Glycerolipid	-0.457226	2.27869	0.676899	0.83059		0.0245058	1.81438	0.980146	0.990496		0.893416	1.87345	0.346353	0.491568		-0.667091	1.74877	0.501012	0.80038		0.890918	1.41433	0.231745	0.503962		-0.142089	1.41566	0.833419	0.908002
DG 16:0_18:0	DG	Glycerolipid	-0.511882	0.57967	0.119541	0.310274		0.971683	0.426102	0.0197635	0.0650084		1.13514	0.303939	0.00112395	0.00606025	**	0.539592	0.572277	0.155804	0.657292		1.72845	0.460654	0.00110418	0.0199132	*	0.463207	0.572918	0.144905	0.286256
DG 16:0_18:1	DG	Glycerolipid	0.626397	0.732759	0.128524	0.326302		2.41187	0.656853	0.00521755	0.0223671	*	2.73731	0.575226	0.000441695	0.00314295	**	0.499934	0.731294	0.264976	0.736008		3.32348	0.37439	3.80034e-05	0.00233833	**	1.72243	0.487393	0.00138728	0.00974824	**
DG 16:0_18:2	DG	Glycerolipid	0.867896	0.648647	0.0402633	0.138083		2.62527	0.541573	0.00233046	0.0116634	*	2.78246	0.459117	0.000171626	0.00154759	**	0.573349	0.640101	0.171143	0.66612		3.01405	0.29906	2.29594e-05	0.00184735	**	1.55635	0.421234	0.00117113	0.00865783	**
DG 16:0_18:3	DG	Glycerolipid	0.226976	1.08826	0.665215	0.828879		1.62727	1.1584	0.0673197	0.16927		2.02067	1.15206	0.0172192	0.0497548	*	0.298397	1.13425	0.635198	0.871628		2.03094	0.988596	0.0100785	0.0823606		0.711099	0.830622	0.128109	0.268467
DG 16:0_19:1	DG	Glycerolipid	-0.0513725	1.77778	0.95158	0.980644		1.3713	1.8027	0.225513	0.417346		2.07039	1.63667	0.0474115	0.110945		-0.0905112	1.72679	0.923125	0.965382		2.1467	1.42534	0.0281027	0.15061		0.843765	1.3589	0.23733	0.402078
DG 16:0_20:0	DG	Glycerolipid	-0.964724	1.19684	0.145831	0.353099		-0.69533	1.08093	0.288548	0.484576		-0.234081	1.09057	0.656326	0.767916		-0.0933958	1.24919	0.890622	0.962313		1.44967	1.14386	0.0471589	0.20551		-0.262368	1.07095	0.612959	0.749432
DG 16:0_20:1	DG	Glycerolipid	-0.227157	0.836724	0.576585	0.775203		1.48273	0.798016	0.0338995	0.0993245		2.21849	0.726013	0.00239969	0.0107268	*	0.351018	0.856685	0.472556	0.786592		2.41703	0.5885	0.000780725	0.0160923	*	1.13088	0.626133	0.0156218	0.0548859
DG 16:0_20:3	DG	Glycerolipid	1.18187	0.37122	0.00205769	0.0116131	*	2.74428	0.210279	0.000123365	0.00155469	**	3.08442	0.348769	3.85744e-05	0.000661457	***	0.483587	0.48896	0.142331	0.655789		2.02492	0.0758797	4.72358e-07	0.000494086	***	0.601028	0.351716	0.0187607	0.0621597
DG 16:0_20:4	DG	Glycerolipid	2.60463	0.387302	0.000113954	0.00107384	**	3.34656	0.322494	0.000244644	0.00236942	**	3.18391	0.175063	2.18471e-06	0.000169452	***	0.482475	0.292414	0.0457355	0.481653		2.10331	0.301601	9.87448e-05	0.00413148	**	1.16864	0.150515	6.46049e-05	0.00122984	**
DG 16:0_22:4	DG	Glycerolipid	0.184862	0.444088	0.404641	0.652164		1.99285	0.177897	0.000194698	0.00212139	**	2.57129	0.409931	0.000149926	0.0014002	**	0.702192	0.256716	0.0120074	0.35389		1.76881	0.113614	4.0629e-06	0.000708299	***	0.296197	0.219747	0.0393952	0.107413
DG 16:0_22:5	DG	Glycerolipid	0.285441	0.3976	0.183701	0.415911		2.05187	0.280276	0.00069094	0.00454543	**	2.45462	0.30239	5.4176e-05	0.000692239	***	0.671325	0.452538	0.0592136	0.546978		1.63979	0.20233	5.4518e-05	0.00271552	**	0.071071	0.241444	0.546362	0.695068
DG 16:1_16:1	DG	Glycerolipid	-0.785652	3.352	0.62791	0.799993		-2.14398	2.67702	0.207528	0.396121		0.54735	3.33072	0.731891	0.824067		-1.57374	2.86699	0.352493	0.759453		-0.846357	2.31299	0.459178	0.742176		-0.561812	1.7409	0.510462	0.664709
DG 16:1_17:0	DG	Glycerolipid	-0.790857	3.04049	0.592024	0.78247		-1.73246	2.55711	0.268417	0.464841		0.231328	3.06675	0.874243	0.917209		-1.34622	2.56528	0.37101	0.767613		-0.678439	2.09919	0.509873	0.778581		-0.724516	1.69618	0.393602	0.561295
DG 16:1_18:0	DG	Glycerolipid	0.424184	1.99537	0.659329	0.824536		1.48435	1.83928	0.204922	0.391863		2.09974	1.80754	0.0602043	0.133419		-0.500043	1.85547	0.627321	0.867642		1.3879	1.51148	0.109286	0.326774		0.252863	1.41679	0.71022	0.812678
DG 16:1_18:1	DG	Glycerolipid	-0.0541339	2.53133	0.964152	0.986524		0.573015	2.16962	0.633928	0.762438		1.46745	2.30492	0.227655	0.361288		-0.811523	2.2439	0.521781	0.80244		0.854076	1.81291	0.351571	0.649478		-0.0916187	1.65828	0.907638	0.952201
DG 16:1_18:2	DG	Glycerolipid	0.275631	2.4433	0.813277	0.908855		1.16075	2.41867	0.407949	0.593021		1.74416	2.25059	0.158144	0.275698		-0.952794	2.4878	0.499444	0.80038		0.876737	1.86313	0.352059	0.649478		0.0458631	1.81946	0.957755	0.982451
DG 17:1_18:1	DG	Glycerolipid	0.908009	2.29959	0.427146	0.663348		1.38709	2.06478	0.271675	0.466872		2.01998	2.08302	0.095982	0.191598		-0.729287	2.23527	0.560603	0.832555		0.965231	1.82432	0.302289	0.594351		-0.132837	1.56763	0.858944	0.922374
DG 18:0_18:0	DG	Glycerolipid	-0.0919097	0.368524	0.606801	0.788465		1.79111	0.739592	0.0167903	0.0562722		1.09474	0.363188	0.00252527	0.0110984	*	0.104212	0.135119	0.220619	0.71959		1.01536	0.297024	0.00157364	0.0253235	*	-0.185981	0.345407	0.294968	0.463712
DG 18:0_18:1	DG	Glycerolipid	1.41598	0.336198	0.000708597	0.00481293	**	3.25975	0.22714	9.28574e-05	0.00133053	**	3.72551	0.213805	2.592e-06	0.000169452	***	0.660748	0.349487	0.032416	0.434771		3.79868	0.207649	2.13439e-06	0.000708299	***	2.1392	0.154904	6.55275e-06	0.00058041	***
DG 18:0_18:2	DG	Glycerolipid	1.7127	0.302778	0.000224957	0.00179622	**	3.4482	0.178598	3.82109e-05	0.00074016	***	3.75492	0.209231	2.30416e-06	0.000169452	***	0.524853	0.259389	0.0271668	0.402646		3.06009	0.154789	1.56588e-06	0.000708299	***	1.77064	0.132994	7.58166e-06	0.00058041	***
DG 18:0_18:3	DG	Glycerolipid	0.713735	1.20344	0.255442	0.496639		2.57983	0.705723	0.00528454	0.0225617	*	2.9835	0.849036	0.00141747	0.00730382	**	0.534735	0.579467	0.16213	0.657503		2.461	0.551105	0.000565205	0.0134365	*	1.1643	0.529985	0.00797306	0.0336605	*
DG 18:0_20:4	DG	Glycerolipid	1.30694	0.410279	0.00205347	0.0116131	*	1.98215	0.216219	0.000354013	0.00296238	**	2.55468	0.397596	0.000136375	0.0013087	**	-0.0327304	0.419075	0.885792	0.961062		0.719795	0.306825	0.00631569	0.0660621		0.494039	0.212853	0.00656108	0.0296845	*
DG 18:0_22:4	DG	Glycerolipid	1.28538	0.269176	0.000435772	0.00312204	**	2.69906	0.100933	1.43978e-05	0.000502003	***	3.48253	0.277911	9.65106e-06	0.000305909	***	0.291834	0.257238	0.108026	0.603995		2.05536	0.265856	6.57081e-05	0.00298829	**	0.940852	0.18345	0.000329988	0.00345497	**
DG 18:0_22:6	DG	Glycerolipid	0.103871	0.216311	0.343395	0.595268		-0.15759	0.443717	0.528746	0.699201		-0.463507	0.489064	0.101432	0.198313		-0.655123	0.362391	0.0363611	0.458675		0.164465	0.244786	0.207421	0.467592		-0.117312	0.581923	0.675507	0.789348
DG 18:1_18:1	DG	Glycerolipid	1.35392	0.735983	0.0146902	0.0632342		2.96089	0.654288	0.00284877	0.0137318	*	3.28646	0.659176	0.000368434	0.00281301	**	0.529056	0.595737	0.17379	0.67217		2.81685	0.426161	0.000121987	0.00472586	**	1.32026	0.470225	0.00328624	0.0182047	*
DG 18:1_18:2	DG	Glycerolipid	1.22556	1.11582	0.0699944	0.213452		3.23819	1.95909	0.0455345	0.126003		2.38878	1.21779	0.0118174	0.0374575	*	-0.590333	1.45913	0.477645	0.788793		1.33722	1.63773	0.141921	0.385082		0.0509334	1.56612	0.945519	0.977147
DG 18:1_18:3	DG	Glycerolipid	2.26772	2.76628	0.140725	0.34635		4.4673	2.35068	0.0319862	0.0960551		4.06902	2.2003	0.0144331	0.0428891	*	1.52464	2.38342	0.290744	0.738071		2.98027	2.14101	0.0357819	0.174083		1.56437	1.84385	0.13067	0.271164
DG 18:1_20:3	DG	Glycerolipid	-0.200706	1.23546	0.734795	0.865145		5.86255	1.07199	0.00163596	0.00900642	**	4.57289	2.93209	0.0251829	0.0671972		0.963822	2.19455	0.444407	0.777585		-0.0827654	1.57411	0.912075	0.967577		1.04654	1.41109	0.172578	0.323237
DG 18:1_20:4	DG	Glycerolipid	3.67529	0.766234	0.000428285	0.00308956	**	4.23732	0.466236	0.000363255	0.00301089	**	4.09959	0.378599	1.72603e-05	0.000429863	***	0.683588	0.42305	0.048153	0.489152		1.42614	0.146639	2.64521e-05	0.00197635	**	1.14973	0.254123	0.000537322	0.0047676	**
DG 18:1_22:5	DG	Glycerolipid	0.414036	0.249848	0.0207354	0.0831004		2.06925	0.191643	0.000217307	0.00221846	**	2.73255	0.364643	7.43303e-05	0.000836016	***	0.584486	0.213883	0.0120385	0.35389		1.3137	0.152936	4.32968e-05	0.0023836	**	0.00522212	0.165955	0.947282	0.977147
DG 18:1_22:6	DG	Glycerolipid	0.0959748	0.296608	0.5094	0.724375		0.0286091	0.485926	0.913706	0.947212		-0.285593	0.510054	0.278771	0.415377		-0.733964	0.424451	0.040687	0.463417		0.162892	0.280005	0.263194	0.547318		-0.19291	0.584537	0.501496	0.656299
DG 18:2_18:2	DG	Glycerolipid	2.1356	0.605408	0.00139689	0.00839737	**	3.45027	0.52251	0.000938021	0.00574739	**	3.35197	0.539724	0.000155895	0.00143224	**	0.269027	0.494233	0.35594	0.759453		1.37303	0.225659	0.000168972	0.00600776	**	0.663854	0.38766	0.018631	0.061926
DG 18:2_20:1	DG	Glycerolipid	0.947041	0.672127	0.034492	0.120664		2.73296	0.516426	0.00180186	0.00966538	**	3.30836	0.469362	9.46732e-05	0.00103154	**	0.694533	0.417841	0.0449068	0.481653		3.27217	0.414806	6.06736e-05	0.00288476	**	1.72419	0.410651	0.00071715	0.00598319	**
DG 18:2_20:4	DG	Glycerolipid	4.9079	0.589286	4.8936e-05	0.000530892	***	5.16105	0.535595	0.000305127	0.00272789	**	4.77094	0.300801	3.77237e-06	0.00020444	***	0.627778	0.23515	0.0128441	0.35389		1.28746	0.295846	0.000624537	0.0136097	*	1.40797	0.414211	0.00160766	0.0105436	*
DG 18:2_22:4	DG	Glycerolipid	0.332855	0.348919	0.0998572	0.27487		2.19539	0.157435	0.000101192	0.00141129	**	2.89648	0.356975	5.42673e-05	0.000692239	***	0.632972	0.211784	0.00937119	0.350415		1.46595	0.192926	7.03612e-05	0.00306658	**	0.320311	0.35799	0.116021	0.249433
DG 20:0_20:4	DG	Glycerolipid	1.40972	0.431077	0.0018604	0.0107513	*	2.17931	0.223142	0.000293146	0.00270907	**	2.83366	0.37793	7.41713e-05	0.000836016	***	0.300721	0.488725	0.30615	0.743711		1.89898	0.474096	0.000859694	0.0167372	*	1.03002	0.1771	0.000201732	0.00251445	**
MG 14:0	MG	Glycerolipid	-0.395198	1.22095	0.509268	0.724375		-0.298053	0.961737	0.579268	0.729138		-0.143143	1.13135	0.791279	0.85152		-0.691718	1.11027	0.301192	0.73852		-0.685879	0.943423	0.179351	0.428081		-0.694515	1.13926	0.244522	0.407942
MG 16:0	MG	Glycerolipid	-0.069492	0.337808	0.669415	0.828879		-0.135041	0.45003	0.590717	0.734708		0.0431906	0.815021	0.911387	0.941076		-0.0480814	0.381046	0.817061	0.944279		-0.0357308	0.537982	0.889125	0.956181		-0.117082	0.480464	0.614781	0.749432
MG 18:0	MG	Glycerolipid	0.0790723	0.199769	0.426114	0.663348		0.0393893	0.242155	0.766304	0.858195		0.0889141	0.59898	0.756608	0.840057		-0.0410962	0.308971	0.807459	0.942499		-0.0555918	0.358537	0.746283	0.892554		-0.118089	0.27674	0.394033	0.561295
MG 18:1	MG	Glycerolipid	-0.154836	1.25898	0.796933	0.900025		-0.198204	1.1789	0.758826	0.854394		0.172185	1.58214	0.819704	0.875802		-0.683085	1.60019	0.455991	0.780953		0.11787	1.10257	0.822818	0.931674		0.431169	1.25971	0.486724	0.644247
MG 18:2	MG	Glycerolipid	-0.0446791	0.960675	0.922179	0.966532		0.477781	0.920472	0.375537	0.571778		0.40109	1.03613	0.435543	0.583327		-0.358112	0.941552	0.50217	0.80038		0.471186	0.64673	0.178619	0.428081		0.929237	1.16598	0.149327	0.292234
MG 20:3	MG	Glycerolipid	1.6444	0.636286	0.00445358	0.0223964	*	1.87147	0.672704	0.0114545	0.0406149	*	2.15254	0.617751	0.00146356	0.00746774	**	-0.101479	0.710339	0.793685	0.939743		2.06693	0.503907	0.000784614	0.0160923	*	2.06236	0.491707	0.00072004	0.00598319	**
MG 20:4	MG	Glycerolipid	2.22625	0.847455	0.00419571	0.0213044	*	1.89546	0.790159	0.0172309	0.0572174		2.59513	1.33211	0.0120983	0.0381169	*	0.192377	0.298111	0.287297	0.738071		2.45684	0.779132	0.00213328	0.0309918	*	2.62521	0.942677	0.00338688	0.0184691	*
TAG 48:0	TAG	Glycerolipid	-0.362659	0.737275	0.333121	0.586354		-0.639565	0.777668	0.139765	0.297851		-1.22981	1.45933	0.132608	0.243263		-0.206399	0.699924	0.545675	0.822045		-0.451431	0.5027	0.115058	0.339017		0.518817	0.620174	0.134734	0.276061
TAG 48:1	TAG	Glycerolipid	-0.627457	1.77803	0.474197	0.706283		-1.00989	1.36656	0.173784	0.34827		-0.3379	2.04418	0.730403	0.823695		-0.613271	1.37274	0.374346	0.767613		-0.211677	0.883086	0.620383	0.838399		0.693754	1.23113	0.276155	0.445852
TAG 48:2	TAG	Glycerolipid	-0.275818	2.42483	0.834662	0.91804		-0.564869	1.73063	0.505931	0.677598		0.572931	2.40023	0.621798	0.739092		-0.576775	1.49626	0.43732	0.777585		-0.184374	1.21028	0.750511	0.894117		0.750013	1.65671	0.368653	0.536829
TAG 50:1	TAG	Glycerolipid	-0.0899406	0.294651	0.532373	0.739524		-0.375238	0.223976	0.0200133	0.0656234		-0.615474	0.28152	0.00811018	0.0279054	*	-0.0363408	0.248207	0.75979	0.933686		0.0741448	0.114091	0.219839	0.48513		1.64858	0.260358	0.000144461	0.00195922	**
TAG 50:2	TAG	Glycerolipid	-0.200048	0.627648	0.515403	0.725592		-0.291279	0.506684	0.26801	0.464841		-0.47409	0.561178	0.131894	0.243263		-0.155021	0.469778	0.501536	0.80038		-0.0993916	0.300256	0.500276	0.769543		1.41107	0.494354	0.00309198	0.0174989	*
TAG 50:3	TAG	Glycerolipid	-0.585852	1.7547	0.496814	0.723379		-1.28552	1.30995	0.0932366	0.217691		-0.360984	1.65696	0.651644	0.764148		-0.669033	1.24626	0.296215	0.73852		-0.24757	1.0847	0.636677	0.847282		1.14018	1.34445	0.130791	0.271164
TAG 51:1	TAG	Glycerolipid	0.43199	0.75391	0.425561	0.663348		-0.793139	1.09685	0.181202	0.357618		-0.544473	2.301	0.624732	0.740056		-0.896365	1.59147	0.276356	0.736008		0.189632	0.843077	0.641426	0.850016		1.94343	1.1141	0.0175328	0.0597942
TAG 51:2	TAG	Glycerolipid	-1.50032	2.40009	0.234714	0.477301		-1.68702	2.26493	0.233073	0.42399		-0.551706	1.84558	0.54045	0.677564		-0.965769	1.77454	0.290512	0.738071		-0.050958	1.1605	0.926508	0.975959		1.6649	1.19522	0.0357064	0.101039
TAG 52:3	TAG	Glycerolipid	-0.0103661	0.206939	0.916211	0.963308		-0.0580505	0.126742	0.363652	0.558376		-0.151232	0.219591	0.198407	0.326663		0.00670449	0.181788	0.938237	0.968771		0.17291	0.0922517	0.0137941	0.100844		2.10922	0.19175	1.62141e-05	0.000808391	***
TAG 52:4	TAG	Glycerolipid	0.030343	0.401356	0.873962	0.941467		0.178427	0.0705441	0.00481628	0.0209039	*	0.174036	0.248453	0.192336	0.318051		0.0672776	0.227016	0.543774	0.820363		0.0868255	0.192569	0.370395	0.666674		2.31936	0.195042	1.18898e-05	0.000732271	***
TAG 53:2	TAG	Glycerolipid	-0.637394	1.07004	0.253696	0.496639		-1.12969	1.39229	0.143824	0.30392		-0.731213	1.03423	0.18905	0.314382		0.441258	1.19115	0.454038	0.780953		1.35083	1.19889	0.0653945	0.244295		3.09623	1.27153	0.00552494	0.0265349	*
TAG 53:3	TAG	Glycerolipid	-0.232403	1.14802	0.712708	0.852966		-0.813887	1.92597	0.46009	0.637535		-0.492025	1.99133	0.610027	0.732644		-1.04704	1.99119	0.370184	0.767613		0.334056	0.952845	0.533689	0.794562		2.99556	1.66097	0.0365809	0.102407
TAG 54:1	TAG	Glycerolipid	-1.03438	0.757319	0.037875	0.13032		-0.412148	1.38175	0.541293	0.706697		0.728707	0.962531	0.165735	0.285599		0.503774	1.58472	0.51644	0.80244		1.43785	1.76438	0.142505	0.385082		3.14271	1.72369	0.0151368	0.0540375
TAG 54:2	TAG	Glycerolipid	-0.0523972	0.160453	0.505731	0.724375		0.0693644	0.13204	0.305282	0.497553		0.307114	0.230387	0.0407081	0.0990247		0.137746	0.16424	0.133997	0.638869		0.643419	0.21526	0.00260558	0.0363392	*	2.62745	0.294995	3.75032e-05	0.00106109	**
TAG 54:3	TAG	Glycerolipid	-0.000434979	0.172299	0.995766	0.997674		0.0833516	0.125709	0.212312	0.402317		0.0832854	0.217208	0.439562	0.586456		0.0472973	0.116486	0.415273	0.777585		0.374572	0.219755	0.0189177	0.119927		2.14945	0.320725	0.000115519	0.00170349	**
TAG 54:4	TAG	Glycerolipid	0.063435	0.126595	0.325244	0.579889		0.197355	0.170893	0.0611773	0.156077		0.166205	0.293101	0.273586	0.410576		0.0670408	0.142985	0.353613	0.759453		0.111946	0.0832253	0.0396387	0.185953		1.74488	0.259486	0.000114	0.00170349	**
TAG 54:5	TAG	Glycerolipid	0.362199	0.195389	0.0143175	0.0624004		0.798433	0.257248	0.00226373	0.0114389	*	0.957335	0.494437	0.0123545	0.0385756	*	0.0459113	0.193337	0.623537	0.866834		0.189228	0.158726	0.0560521	0.224476		2.78666	0.19873	6.16573e-06	0.00058041	***
TAG 54:6	TAG	Glycerolipid	0.703116	0.28202	0.00507419	0.0249183	*	1.17417	0.367176	0.00202388	0.0105322	*	1.38083	0.487114	0.00317206	0.0129608	*	0.0792901	0.297129	0.582836	0.841746		0.170311	0.223009	0.162883	0.410814		2.91389	0.190638	4.372e-06	0.00058041	***
TAG 55:5	TAG	Glycerolipid	0.694171	1.48525	0.503215	0.724375		0.886227	1.23046	0.245367	0.436487		1.47467	0.948559	0.0529112	0.120578		0.8224	0.465655	0.0923081	0.583176		-0.0260299	0.97698	0.960854	0.991176		4.35463	1.50989	0.0103576	0.0406156	*
TAG 56:2	TAG	Glycerolipid	-0.331666	0.608708	0.290031	0.540337		-0.504096	0.35161	0.0327195	0.0972004		-0.346623	0.330384	0.0788614	0.165974		-0.48299	0.620059	0.156515	0.657292		0.268569	0.289149	0.106394	0.322573		1.57302	0.55286	0.00312891	0.0176127	*
TAG 56:3	TAG	Glycerolipid	-0.0350457	0.107819	0.507592	0.724375		-0.0261036	0.13342	0.684344	0.804516		-0.102383	0.280487	0.460197	0.605491		0.0282867	0.0851714	0.498948	0.80038		0.314518	0.167068	0.0135911	0.100115		1.65603	0.405101	0.000794903	0.00640202	**
TAG 56:4	TAG	Glycerolipid	0.00667582	0.0953739	0.883208	0.943652		-0.000834479	0.136261	0.98973	0.995753		0.0805103	0.30704	0.589146	0.716566		0.0841278	0.148113	0.272908	0.736008		0.288384	0.135487	0.00890869	0.0771141		1.63641	0.333331	0.000391281	0.0038287	**
TAG 56:5	TAG	Glycerolipid	0.0804049	0.157861	0.318314	0.574064		0.289395	0.163376	0.0166657	0.0560524		0.454841	0.295786	0.0263302	0.0695489		0.0163336	0.131723	0.795312	0.939743		0.132044	0.131145	0.08751	0.286628		2.01827	0.177242	1.4129e-05	0.000771068	***
TAG 56:6	TAG	Glycerolipid	0.359779	0.118587	0.00246478	0.0135693	*	0.851206	0.289773	0.00277979	0.013524	*	1.01231	0.442423	0.00690352	0.0245615	*	0.127213	0.0976918	0.0436007	0.480526		0.189907	0.173812	0.0709686	0.257754		2.26072	0.0563381	9.24859e-08	9.68327e-05	***
TAG 56:7	TAG	Glycerolipid	0.616599	0.259028	0.00599415	0.0283705	*	1.19775	0.466447	0.00455906	0.019953	*	1.16591	0.619374	0.013595	0.0410457	*	0.0607477	0.246935	0.611532	0.860683		0.143121	0.239671	0.252706	0.533455		1.96571	0.141058	6.32043e-06	0.00058041	***
TAG 56:8	TAG	Glycerolipid	1.70757	0.634431	0.00383926	0.0197826	*	2.43627	0.661288	0.00118405	0.00699724	**	2.75969	0.606086	0.000524183	0.00347023	**	0.434455	1.51677	0.556705	0.83146		0.0609246	1.1351	0.910256	0.966627		2.96918	0.829166	0.00131938	0.00943159	**
TAG 58:2	TAG	Glycerolipid	-0.740692	1.37915	0.296035	0.546125		-0.551093	0.881668	0.234746	0.424817		-1.22238	0.660319	0.0143836	0.042864	*	-0.304453	1.14355	0.583675	0.841746		0.438983	0.350072	0.0486137	0.208402		1.65401	1.22649	0.0393368	0.107413
TAG 58:3	TAG	Glycerolipid	-0.133389	0.38873	0.541819	0.744734		-0.151131	0.522395	0.603432	0.742576		-0.725274	0.414463	0.039486	0.0967268		-0.303486	0.42023	0.244367	0.73355		-0.0939913	0.809234	0.831252	0.934936		1.2822	0.549533	0.0185772	0.061926
TAG 58:4	TAG	Glycerolipid	-0.446036	0.693764	0.223917	0.46564		-0.265014	0.515328	0.314249	0.504923		-0.469695	0.422029	0.0675842	0.145759		0.412908	0.30368	0.0383893	0.463417		-0.024698	0.648104	0.936187	0.980036		0.943901	0.645729	0.03083	0.0899137
TAG 58:5	TAG	Glycerolipid	-0.128987	0.162214	0.150026	0.360388		-0.0308347	0.152123	0.673874	0.79467		-0.00458037	0.163292	0.952997	0.96499		0.0433426	0.109789	0.427229	0.777585		0.241635	0.136366	0.0166465	0.111617		1.47193	0.188466	6.31192e-05	0.00122984	**
TAG 58:6	TAG	Glycerolipid	0.0976651	0.170818	0.270226	0.519588		0.17516	0.0576098	0.002445	0.0121207	*	0.0750264	0.21429	0.47745	0.622709		0.132149	0.120252	0.0698946	0.554391		0.209079	0.132872	0.0244826	0.141485		1.2994	0.141486	3.32094e-05	0.00102265	**
TAG 58:7	TAG	Glycerolipid	0.0836388	0.138396	0.247953	0.488434		0.224246	0.223304	0.0880836	0.209399		0.137294	0.173533	0.151598	0.267406		0.0790436	0.16836	0.353043	0.759453		0.0970798	0.110496	0.120919	0.348433		1.07535	0.129952	5.02043e-05	0.00114269	**
TAG 58:8	TAG	Glycerolipid	0.0432507	0.223814	0.687938	0.836724		0.518229	0.190684	0.00370493	0.0168494	*	0.543934	0.41785	0.0436436	0.103929		0.0763795	0.140364	0.290577	0.738071		0.0174586	0.138603	0.792177	0.917627		1.16436	0.189079	0.000161181	0.00210945	**
TAG 58:9	TAG	Glycerolipid	2.02318	0.593005	0.00158535	0.00921264	**	2.26168	0.651348	0.00148312	0.00825181	**	2.40861	0.54434	0.000585622	0.00374777	**	-0.549014	0.706012	0.157054	0.657292		-0.190547	0.568954	0.495566	0.765676		1.41029	0.544689	0.00442367	0.0222672	*
TAG 60:10	TAG	Glycerolipid	-0.209299	0.644564	0.507996	0.724375		0.231118	0.826983	0.565905	0.723639		0.290129	0.878617	0.501265	0.641767		0.461993	0.299148	0.025976	0.402646		-0.309652	0.598788	0.311901	0.604244		0.517834	0.844521	0.24224	0.40645
TAG 60:2	TAG	Glycerolipid	0.478486	0.475011	0.0874101	0.251123		-0.0701589	1.20775	0.90292	0.943431		-1.11131	1.36513	0.201978	0.330624		0.252469	1.32206	0.691351	0.909546		0.95878	0.979529	0.093828	0.296508		1.4519	0.913955	0.0237516	0.0742327
TAG 60:3	TAG	Glycerolipid	-0.0159858	0.222054	0.879915	0.942059		-0.48578	0.583864	0.136333	0.292222		-0.586039	0.699366	0.134251	0.2455		0.460469	0.474596	0.0958631	0.583176		0.356395	0.650194	0.287552	0.576205		1.18736	0.241838	0.00039114	0.0038287	**
TAG 60:4	TAG	Glycerolipid	0.527493	0.771282	0.357877	0.606708		-1.16419	0.820369	0.0337539	0.0991757		-0.569619	2.44569	0.630008	0.74462		-0.0157891	2.00661	0.986805	0.992493		0.437647	1.74828	0.605508	0.835693		1.49669	0.96598	0.0257104	0.0779898
TAG 60:5	TAG	Glycerolipid	-0.226449	0.924316	0.612953	0.791097		-0.555599	0.506024	0.0700571	0.172592		-0.69785	0.969282	0.182708	0.306912		0.0475077	0.439004	0.820695	0.944279		-0.312799	0.636691	0.333643	0.632334		0.914208	0.355126	0.00451724	0.0226295	*
TAG 60:6	TAG	Glycerolipid	-0.186778	0.459858	0.415136	0.656932		-0.118247	0.613296	0.688594	0.807296		-0.369087	0.288897	0.0460807	0.108805		0.289182	0.23348	0.050355	0.502112		0.28999	0.263544	0.069658	0.254839		0.807829	0.424755	0.0131296	0.0491308	*
TAG 60:7	TAG	Glycerolipid	0.0893061	0.290521	0.529632	0.737676		0.317712	0.29939	0.0765779	0.184989		-0.0711082	0.287462	0.609635	0.732644		0.167962	0.317585	0.302461	0.739126		0.296755	0.156405	0.013236	0.0981907		0.825381	0.258351	0.00203108	0.0125091	*
TAG 60:8	TAG	Glycerolipid	-0.0170093	0.150182	0.812557	0.908855		0.132647	0.194814	0.202542	0.388019		-0.0655362	0.138406	0.349396	0.495215		0.150027	0.0813909	0.0145919	0.36123		0.0785949	0.203949	0.437444	0.727451		0.612321	0.266664	0.00681709	0.0299807	*
TAG 60:9	TAG	Glycerolipid	0.207445	0.262149	0.151535	0.360388		0.378499	0.203865	0.0142427	0.0491679	*	0.102009	0.424473	0.619511	0.738295		0.175504	0.209654	0.134546	0.638869		0.236273	0.377382	0.234109	0.505946		0.65616	0.199107	0.00180715	0.0113981	*
TAG 62:10	TAG	Glycerolipid	0.199694	0.481543	0.406263	0.652766		0.178953	0.293322	0.244219	0.435927		-0.19886	0.245212	0.143979	0.257319		0.27341	0.275984	0.0910958	0.583176		-0.021073	0.327576	0.892578	0.956751		0.195941	0.452149	0.387412	0.555645
TAG 62:11	TAG	Glycerolipid	-0.430122	0.512185	0.133621	0.333265		-0.559441	0.423745	0.0418809	0.118079		-0.744162	0.65226	0.06323	0.138076		-0.537518	0.456628	0.0580533	0.542694		-0.54354	0.640529	0.130618	0.366289		-0.336856	0.419837	0.147244	0.28924
TAG 62:3	TAG	Glycerolipid	-0.26665	1.57366	0.724021	0.858083		-0.151345	0.697372	0.652861	0.776724		-1.56515	1.69279	0.10754	0.20754		0.382237	0.822858	0.357603	0.759453		0.662435	0.604937	0.0705514	0.257132		0.692103	0.754789	0.109645	0.239164
TAG 62:4	TAG	Glycerolipid	-0.190745	0.34135	0.279604	0.531311		-1.01916	1.18931	0.127836	0.277419		-1.26558	0.641804	0.0116068	0.0370144	*	0.390471	0.119882	0.00188874	0.298606		-0.108614	0.523266	0.666684	0.863059		0.60372	0.866791	0.194365	0.348718
TAG 62:5	TAG	Glycerolipid	0.0222334	0.666602	0.94413	0.97883		0.111477	0.633702	0.714122	0.820053		-1.09347	2.56367	0.394223	0.541863		-0.0258532	0.58293	0.925774	0.965382		-1.02132	0.796564	0.0829028	0.277937		0.512998	0.619632	0.137789	0.278347
TAG 62:6	TAG	Glycerolipid	0.0723966	0.943403	0.872087	0.940415		-0.928372	1.36347	0.20254	0.388019		-0.85489	0.949189	0.114287	0.217075		0.146133	0.645057	0.639106	0.872152		0.315358	0.605885	0.309173	0.602225		0.590143	0.95563	0.239455	0.403069
TAG 62:8	TAG	Glycerolipid	0.211727	0.456072	0.357864	0.606708		-1.0747	0.56686	0.0132707	0.0467377	*	-0.44269	0.486938	0.111846	0.213488		0.754297	1.34101	0.276902	0.736008		0.422808	1.21794	0.480944	0.75197		0.581673	0.984956	0.257147	0.422657
TAG 62:9	TAG	Glycerolipid	-0.0498737	0.165725	0.53787	0.742159		-0.123298	0.216324	0.271498	0.466872		-0.285052	0.0442967	0.000135563	0.0013087	**	-0.0541819	0.216377	0.605405	0.857353		-0.158895	0.342798	0.358527	0.65859		-0.0539582	0.291511	0.700183	0.8084
TAG 64:11	TAG	Glycerolipid	-0.54197	0.849717	0.226956	0.469161		-0.505207	0.87488	0.266189	0.462514		-0.985026	0.844163	0.0594703	0.132635		0.0842107	0.940178	0.851031	0.948913		-0.211771	1.28006	0.730188	0.890082		-0.282613	0.773153	0.517663	0.671615
TAG 64:12	TAG	Glycerolipid	0.68213	0.570699	0.0966971	0.26758		-0.252508	1.2682	0.717118	0.821584		-0.152601	1.34182	0.834691	0.886382		0.483897	0.732093	0.277944	0.736008		0.495643	0.162744	0.00888746	0.0771141		0.440071	0.555319	0.211158	0.366638
TAG 64:6	TAG	Glycerolipid	-0.381682	0.835894	0.36497	0.612774		-0.69925	1.20462	0.264079	0.461146		-0.283211	0.899003	0.520019	0.657727		0.167819	1.22226	0.77415	0.934773		0.286493	0.597308	0.343888	0.641188		0.247477	0.297276	0.19451	0.348718
TAG 64:9	TAG	Glycerolipid	0.421292	1.86968	0.682815	0.833185		0.192537	0.789976	0.614725	0.748547		0.202778	1.33528	0.781185	0.846756		0.964355	0.897849	0.0742195	0.564624		0.746085	0.705864	0.124896	0.353085		0.27767	0.729918	0.502097	0.656299
CL 70:7	CL	Glycerophospholipid	0.100396	0.44061	0.637221	0.806941		-0.0828058	0.453287	0.703842	0.817729		-0.266361	0.531329	0.325052	0.470547		0.235442	0.154892	0.0273045	0.402646		0.283904	0.336008	0.131853	0.368765		-0.0804537	0.860592	0.844629	0.914506
CL 72:8	CL	Glycerophospholipid	0.0836207	0.252365	0.49988	0.723379		0.137982	0.31539	0.383332	0.580327		-0.0811365	0.194409	0.403536	0.549608		0.0983422	0.17781	0.283844	0.73743		0.037095	0.189756	0.684585	0.878554		-0.052984	0.364372	0.761363	0.850744
CL 74:9	CL	Glycerophospholipid	-0.18258	0.508132	0.466742	0.702463		0.064829	0.356732	0.705278	0.817873		-0.270968	0.554213	0.335701	0.48013		-0.0582492	0.658723	0.852898	0.949984		-0.256108	0.478254	0.297247	0.591103		0.00115962	0.689362	0.997179	0.999171
CL 80:5	CL	Glycerophospholipid	-0.25378	0.823768	0.52878	0.737472		-0.0943485	0.411007	0.634792	0.762438		-1.67713	1.22042	0.0371893	0.092399		-0.00282289	0.33577	0.985902	0.992493		-0.755245	0.994316	0.164657	0.412037		-1.32559	0.818461	0.0223262	0.070723
CL 84:7	CL	Glycerophospholipid	-0.221537	1.01985	0.652566	0.817466		0.0431211	0.748716	0.903745	0.943431		-0.710525	0.970289	0.239264	0.371321		-0.0547645	0.901163	0.898474	0.962949		-0.425459	1.23496	0.540316	0.799392		-0.702418	0.520862	0.0393372	0.107413
CPA 18:0	CPA	Glycerophospholipid	1.6072	0.406447	0.000903225	0.00579616	**	4.64074	0.19219	1.95499e-05	0.000578467	***	5.34665	1.0445	0.000332452	0.00261462	**	0.230547	0.416154	0.348714	0.759453		-0.246577	1.0751	0.635081	0.84717		2.12213	0.962299	0.00786648	0.0334805	*
CPA 18:1	CPA	Glycerophospholipid	3.46653	0.586494	0.00018936	0.00157199	**	5.18442	0.396533	0.000122698	0.00155469	**	3.8851	0.77442	0.000359621	0.00276591	**	1.24047	0.889547	0.068476	0.554391		2.51277	0.441876	0.000220345	0.00698428	**	3.07608	0.633277	0.000407795	0.00395335	**
CPA 18:2	CPA	Glycerophospholipid	2.87035	1.0029	0.0030614	0.0165063	*	3.87005	0.816307	0.00248697	0.0122428	*	2.74774	1.24442	0.00783159	0.0270358	*	1.93753	2.01912	0.150759	0.657292		3.32574	1.59342	0.00953926	0.0785675		3.39612	1.47104	0.00668742	0.0299219	*
CPA 20:4	CPA	Glycerophospholipid	2.64749	0.202621	8.17007e-06	0.000174406	***	3.30599	0.450975	0.000688192	0.00454543	**	2.37274	0.48602	0.000399862	0.00290456	**	1.68412	0.971058	0.0403865	0.463417		3.1224	0.2759	1.44795e-05	0.00137687	**	2.60331	0.539029	0.000416992	0.00400542	**
LCL 18:2_18:2_18:2	LCL	Glycerophospholipid	0.68246	0.266632	0.00461273	0.0230857	*	1.35664	0.316421	0.000661536	0.00447839	**	0.954062	0.374986	0.0047143	0.0178665	*	0.0416599	0.259844	0.738088	0.931059		0.0198587	0.139456	0.7661	0.900383		0.284374	0.363668	0.155285	0.29997
LPA 14:0	LPA	Glycerophospholipid	4.88642	0.348386	6.1596e-06	0.000149836	***	4.46565	0.27496	6.41291e-05	0.00100118	**	3.69458	0.437641	4.63811e-05	0.000686977	***	0.834247	0.465225	0.0371169	0.462636		1.51381	0.529838	0.00308101	0.0407941	*	2.64304	0.403509	0.000126424	0.00183842	**
LPA 16:0	LPA	Glycerophospholipid	6.2664	0.451163	6.40441e-06	0.00015225	***	6.04112	0.638601	0.000322378	0.0027713	**	4.70388	0.263995	2.37108e-06	0.000169452	***	0.905824	0.255871	0.00579394	0.298606		1.29734	0.283798	0.000516199	0.0125568	*	2.35101	0.167095	6.0832e-06	0.00058041	***
LPA 18:0	LPA	Glycerophospholipid	6.26215	0.590236	1.87195e-05	0.000292343	***	6.76632	0.633832	0.000224816	0.00221846	**	4.75332	0.442843	1.78736e-05	0.000433823	***	0.584593	0.611663	0.151903	0.657292		0.234423	0.283593	0.138249	0.38064		0.900314	0.103867	4.17718e-05	0.00106109	**
LPA 18:1	LPA	Glycerophospholipid	7.1092	0.492763	5.50435e-06	0.000141003	***	6.48974	0.145225	3.08764e-06	0.000270068	***	4.95616	0.576554	4.31714e-05	0.000686977	***	1.13005	0.513675	0.0217647	0.394457		2.75604	0.294704	3.09044e-05	0.00215507	**	2.72151	0.300085	3.49091e-05	0.00104428	**
LPA 18:2	LPA	Glycerophospholipid	6.49358	0.520556	9.82723e-06	0.000186896	***	5.70899	0.151346	5.13267e-06	0.000357918	***	4.49032	0.588825	6.93676e-05	0.000815137	***	1.34524	0.500593	0.0126122	0.35389		3.18053	0.350042	3.46509e-05	0.0022653	**	2.94806	0.345734	4.45774e-05	0.00106109	**
LPA 18:3	LPA	Glycerophospholipid	4.58799	1.23912	0.00116164	0.00727591	**	4.4771	0.699276	0.00102774	0.00621397	**	3.35269	1.16315	0.00298202	0.0124768	*	0.582665	1.23562	0.4152	0.777585		1.50202	0.372324	0.000836424	0.0167372	*	1.54292	0.846865	0.0151739	0.0540375
LPA 19:0	LPA	Glycerophospholipid	5.60531	0.720018	6.39279e-05	0.000668686	***	6.02232	0.557264	0.000216738	0.00221846	**	4.23235	0.510718	4.99142e-05	0.000686977	***	0.408599	0.581978	0.254888	0.73411		0.486739	0.876196	0.282027	0.569499		1.15382	0.630151	0.0149225	0.0536332
LPA 20:0	LPA	Glycerophospholipid	5.27497	0.179892	3.2412e-07	3.76699e-05	***	5.62586	0.202148	1.27736e-05	0.00049486	***	3.64786	0.26003	6.15479e-06	0.000257516	***	0.807926	0.286961	0.011079	0.35389		0.537599	0.179528	0.00258784	0.0363392	*	1.51231	0.164374	3.29737e-05	0.00102265	**
LPA 20:1	LPA	Glycerophospholipid	6.8456	0.542518	9.3884e-06	0.000185288	***	6.44609	0.311298	3.09819e-05	0.000664858	***	4.87175	0.485963	2.34499e-05	0.000496414	***	0.697062	0.525292	0.0767309	0.564624		1.89646	0.328379	0.000207383	0.00677885	**	2.41068	0.396706	0.000169827	0.00219518	**
LPA 20:2	LPA	Glycerophospholipid	6.34072	0.520932	1.08363e-05	0.000195427	***	5.79801	0.177608	7.91706e-06	0.000423924	***	4.44882	0.671419	0.000120818	0.00122695	**	1.39917	1.44211	0.147648	0.657292		3.142	0.793977	0.000900569	0.0171272	*	3.14832	1.03985	0.00248379	0.0146923	*
LPA 20:3	LPA	Glycerophospholipid	7.09028	0.799457	3.81428e-05	0.000443304	***	6.04303	0.704803	0.000432043	0.00338766	**	4.65545	0.9532	0.000399215	0.00290456	**	1.63672	1.14801	0.0650343	0.554391		3.12533	0.663756	0.000460238	0.0115336	*	2.75977	0.646189	0.000671526	0.00576301	**
LPA 20:4	LPA	Glycerophospholipid	8.06149	0.968303	4.90102e-05	0.000530892	***	6.28867	0.360289	5.16866e-05	0.000876311	***	4.34962	0.690926	0.000147795	0.00139273	**	1.81294	0.721521	0.0151806	0.36123		3.56182	0.218472	3.38009e-06	0.000708299	***	3.04613	0.370428	5.14659e-05	0.00114648	**
LPA 22:0	LPA	Glycerophospholipid	3.94437	0.430716	3.35885e-05	0.000415485	***	4.59985	0.578923	0.000541818	0.00401944	**	3.0998	0.44945	0.000103164	0.00108957	**	-0.00396392	0.396549	0.985305	0.992493		0.381507	0.355892	0.0745978	0.266312		0.81122	0.364153	0.00759055	0.0325709	*
LPA 22:4	LPA	Glycerophospholipid	4.38017	0.673585	0.000130091	0.00118326	**	4.19428	0.234407	4.79846e-05	0.000856861	***	3.17007	0.541498	0.000196614	0.00165854	**	1.42294	0.647356	0.021814	0.394457		3.12047	0.235552	7.73364e-06	0.00101117	**	2.79898	0.297184	3.00478e-05	0.00102265	**
LPA 22:5	LPA	Glycerophospholipid	2.98502	0.560166	0.000284164	0.00218555	**	2.56177	0.261207	0.000289512	0.00270907	**	1.61577	0.418628	0.000991056	0.00551407	**	0.682153	0.332686	0.0262356	0.402646		1.93598	0.150617	8.72179e-06	0.00101367	**	1.62273	0.163814	2.45896e-05	0.000931458	***
LPC 14:0	LPC	Glycerophospholipid	0.0275054	0.412169	0.888601	0.945551		0.187441	0.19111	0.144626	0.304825		0.509754	0.63855	0.148806	0.263815		-0.184293	0.298401	0.30467	0.741836		0.138779	0.343685	0.417628	0.70313		-0.00500039	0.312365	0.973161	0.990184
LPC 16:0	LPC	Glycerophospholipid	0.353869	0.200129	0.0167642	0.0701414		0.287339	0.308259	0.159155	0.327066		0.653722	0.659882	0.091098	0.185386		-0.819284	0.374831	0.0221448	0.394457		-0.721235	0.480689	0.0284353	0.150982		-0.64246	0.279828	0.0068205	0.0299807	*
LPC 16:1	LPC	Glycerophospholipid	0.279843	0.239302	0.0591156	0.187834		0.340519	0.119269	0.010655	0.0382994	*	0.379849	0.479254	0.151039	0.266869		-0.201516	0.302323	0.274688	0.736008		0.113239	0.15731	0.182765	0.428756		0.231488	0.217324	0.0758402	0.181664
LPC 17:0	LPC	Glycerophospholipid	0.340919	0.161224	0.00911544	0.0418191	*	0.185262	0.420506	0.443125	0.624674		0.285253	0.646742	0.379848	0.526253		-1.60257	0.460906	0.00610025	0.298606		-1.67593	0.524939	0.00203633	0.0304285	*	-1.52213	0.423205	0.00129753	0.00936909	**
LPC 17:1	LPC	Glycerophospholipid	1.24925	0.459232	0.00369214	0.0192138	*	1.26105	0.252249	0.00212936	0.0110263	*	0.642567	0.489266	0.0425291	0.102031		-0.157901	0.308597	0.381461	0.771793		-0.218501	0.24399	0.11579	0.340213		0.00113742	0.494308	0.996141	0.999171
LPC 18:0	LPC	Glycerophospholipid	4.11391	0.312844	7.96455e-06	0.000173561	***	4.23448	0.494614	0.000433983	0.00338766	**	2.56082	0.521668	0.000391396	0.00290456	**	-1.69099	0.463842	0.00532611	0.298606		-1.83575	0.616705	0.00264599	0.0364171	*	-0.313394	0.435428	0.182818	0.332888
LPC 18:1	LPC	Glycerophospholipid	0.664564	0.163742	0.000817233	0.00530948	**	0.845101	0.0653186	0.000126601	0.00157238	**	1.02702	0.31689	0.00192451	0.00906701	**	-0.122242	0.215133	0.33834	0.753507		0.214973	0.182609	0.0580422	0.227634		0.532414	0.132153	0.000840749	0.00671957	**
LPC 18:2	LPC	Glycerophospholipid	0.186943	0.265093	0.189957	0.422708		0.206145	0.094952	0.0225473	0.0725676		0.218359	0.350894	0.236468	0.36906		-0.155736	0.227926	0.265175	0.736008		0.166338	0.205592	0.144693	0.385112		0.567121	0.1536	0.00117422	0.00865783	**
LPC 19:0	LPC	Glycerophospholipid	8.22528	0.378682	1.07518e-06	5.35544e-05	***	8.6257	0.516849	5.91134e-05	0.000953707	***	7.22489	0.653484	1.58892e-05	0.000426157	***	-0.963031	0.455755	0.0242312	0.39937		-0.760302	0.504766	0.028094	0.15061		3.63966	0.781077	0.00047922	0.00436299	**
LPC 19:1	LPC	Glycerophospholipid	3.06171	0.470183	0.000129387	0.00118326	**	3.18415	0.417913	0.000613713	0.00430835	**	1.3974	0.583398	0.00586201	0.0215146	*	0.0712481	0.154995	0.425709	0.777585		0.11352	0.0873679	0.0438801	0.198695		0.419956	0.239161	0.0171545	0.0586954
LPC 20:0	LPC	Glycerophospholipid	3.41581	0.410757	4.92318e-05	0.000530892	***	4.12316	0.421464	0.000291677	0.00270907	**	3.10512	0.64089	0.000411869	0.00296628	**	-0.395344	0.327055	0.0943717	0.583176		-1.24594	0.250719	0.000373147	0.0108091	*	-0.0346697	0.530084	0.8908	0.943164
LPC 20:1	LPC	Glycerophospholipid	8.87526	0.430688	1.32671e-06	5.78226e-05	***	9.1104	0.397841	2.29168e-05	0.000578467	***	6.66649	1.11616	0.000181749	0.00158232	**	0.0764066	0.255243	0.591565	0.849614		0.741566	0.385708	0.0126548	0.0954105		4.29355	0.933629	0.000504365	0.00452066	**
LPC 20:2	LPC	Glycerophospholipid	4.39576	0.329737	7.54217e-06	0.000167854	***	4.24815	0.308272	0.000104841	0.00144294	**	2.25186	0.322172	9.78668e-05	0.00104458	**	-0.107483	0.169463	0.294105	0.73852		0.259348	0.187349	0.0363829	0.176188		1.21741	0.311397	0.000943534	0.00737224	**
LPC 20:3	LPC	Glycerophospholipid	0.44472	0.205592	0.00841916	0.0389666	*	0.411738	0.0556715	0.000670376	0.00447839	**	0.0185073	0.137539	0.778493	0.846469		-0.0942932	0.189731	0.393504	0.773311		0.108108	0.152955	0.189161	0.438719		0.613245	0.0616522	2.41902e-05	0.000931458	***
LPC 20:4	LPC	Glycerophospholipid	-0.640658	0.267378	0.005855	0.0278379	*	-0.831101	0.0377274	2.57386e-05	0.000611877	***	-0.952131	0.337938	0.0032444	0.0131029	*	-0.154612	0.284349	0.356386	0.759453		0.353838	0.199635	0.0166321	0.111617		0.969032	0.151167	0.000137633	0.00192135	**
LPC 20:5	LPC	Glycerophospholipid	-0.646172	0.39245	0.0211723	0.0845277		-0.813594	0.193113	0.00350752	0.0162339	*	-1.11565	0.494485	0.0072566	0.0253013	*	-0.148897	0.174543	0.186525	0.685233		0.324091	0.205743	0.0243991	0.141485		0.768506	0.305597	0.00491795	0.0238391	*
LPC 21:0	LPC	Glycerophospholipid	5.02986	0.537297	3.07799e-05	0.000395639	***	6.19355	0.343554	4.69189e-05	0.000856861	***	5.32764	0.531026	2.33779e-05	0.000496414	***	-0.298476	0.213246	0.0678892	0.554391		-0.568275	0.711407	0.14861	0.38876		1.19889	0.946393	0.0472175	0.123284
LPC 22:0	LPC	Glycerophospholipid	5.42911	0.724641	7.43945e-05	0.000762908	***	6.60891	0.289903	2.32272e-05	0.000578467	***	5.83319	0.804255	8.45732e-05	0.000931195	***	-0.078428	0.121441	0.287	0.738071		-0.753885	0.208112	0.00126268	0.0211364	*	1.52259	1.07391	0.033848	0.0968275
LPC 22:1	LPC	Glycerophospholipid	8.18306	0.513813	3.71098e-06	0.000110905	***	8.92812	0.29103	9.53888e-06	0.000441822	***	7.24482	0.847096	4.40509e-05	0.000686977	***	0.0702741	0.180265	0.492438	0.80038		0.663956	0.239848	0.00346239	0.0436344	*	3.87586	0.9203	0.000708756	0.00598319	**
LPC 22:2	LPC	Glycerophospholipid	9.20331	0.468599	1.60747e-06	6.46696e-05	***	9.50041	0.340102	1.26323e-05	0.00049486	***	6.89841	0.94616	8.28435e-05	0.000921854	***	0.230147	0.209573	0.115566	0.614202		0.699796	0.143465	0.0004012	0.0110435	*	4.28575	1.06778	0.000852928	0.00676527	**
LPC 22:3	LPC	Glycerophospholipid	5.6004	0.614158	3.41604e-05	0.000415485	***	5.83948	0.335106	5.19419e-05	0.000876311	***	2.98985	0.936968	0.00204023	0.00942848	**	-0.176694	0.296341	0.318787	0.749157		0.0695722	0.1538	0.368993	0.666674		1.34427	0.82873	0.022217	0.0707027
LPC 22:4	LPC	Glycerophospholipid	0.294418	0.23327	0.0477205	0.159009		0.258077	0.135778	0.0319732	0.0960551		-0.0263968	0.326252	0.865228	0.909577		-0.141642	0.270249	0.371535	0.767613		0.405023	0.176036	0.00676902	0.0671201		1.1547	0.146179	6.0346e-05	0.00122984	**
LPC 22:5	LPC	Glycerophospholipid	0.174255	0.241018	0.181258	0.413062		-0.0868002	0.0919623	0.155502	0.32209		-0.393035	0.418545	0.103679	0.202329		-0.119763	0.246179	0.402328	0.777585		0.407232	0.18586	0.00804765	0.0742079		1.19299	0.1117	1.82315e-05	0.000829929	***
LPC 22:6	LPC	Glycerophospholipid	-0.631281	0.371943	0.0191833	0.0793057		-1.06158	0.0956876	0.00020041	0.00216112	**	-0.213664	1.0095	0.660693	0.77044		-0.0959752	0.385179	0.652488	0.88149		0.336732	0.220704	0.0269876	0.147146		1.04574	0.220822	0.00045008	0.00420744	**
LPC 23:0	LPC	Glycerophospholipid	3.37339	0.174314	1.70501e-06	6.60532e-05	***	5.15328	0.144779	6.10861e-06	0.000375859	***	7.31481	0.580788	9.4586e-06	0.000305909	***	0.00160769	0.0929842	0.974587	0.987795		-0.415205	0.205691	0.0107098	0.0855148		-0.0667665	0.472678	0.767911	0.855363
LPC 24:0	LPC	Glycerophospholipid	1.95147	0.434945	0.000554968	0.00389595	**	2.99394	0.284581	0.000234827	0.00229559	**	3.27799	0.694197	0.000455176	0.00321699	**	0.0150201	0.142785	0.846844	0.948689		-0.338218	0.141795	0.00595082	0.0641708		-0.0307695	0.396706	0.870732	0.930443
LPC O-16:0	LPC	Glycerophospholipid	2.59843	0.179756	5.46179e-06	0.000141003	***	2.60782	0.347253	0.000640615	0.00440844	**	2.93498	0.343693	4.43171e-05	0.000686977	***	-0.200024	0.128265	0.0525157	0.506494		0.176739	0.346838	0.318122	0.612886		1.21221	0.222906	0.000262458	0.00295477	**
LPC O-18:0	LPC	Glycerophospholipid	2.92719	0.107663	4.38421e-07	3.82157e-05	***	2.60461	0.274526	0.000319582	0.0027713	**	2.5294	0.195961	8.57733e-06	0.000305909	***	0.0632793	0.10592	0.317997	0.749157		0.435585	0.219155	0.011296	0.0881766		1.43202	0.244515	0.000196307	0.0025065	**
LPC O-18:1	LPC	Glycerophospholipid	2.52126	0.240922	1.97686e-05	0.000304087	***	2.27194	0.367087	0.00113602	0.00679015	**	2.77526	0.337226	5.13069e-05	0.000688038	***	0.0888544	0.146709	0.312494	0.749023		0.472373	0.353634	0.0404631	0.188948		1.724	0.301493	0.000215608	0.00261743	**
LPC O-20:0	LPC	Glycerophospholipid	2.25403	0.184712	1.07269e-05	0.000195427	***	2.02357	0.186148	0.000212963	0.00221846	**	1.64196	0.215915	7.0136e-05	0.000815137	***	0.148179	0.101442	0.0614239	0.549166		0.513797	0.0957329	0.000276345	0.00825876	**	1.20575	0.237147	0.000341336	0.00348682	**
LPC O-20:1	LPC	Glycerophospholipid	2.88697	0.137168	1.21941e-06	5.54566e-05	***	2.44847	0.290254	0.000453489	0.0035137	**	2.59364	0.251543	2.09698e-05	0.000476835	***	0.157105	0.106408	0.0598852	0.546978		0.537797	0.253778	0.00904658	0.0771141		1.70065	0.237206	8.85257e-05	0.00151945	**
LPC O-22:0	LPC	Glycerophospholipid	0.824084	0.149941	0.00025181	0.00196187	**	0.795701	0.15996	0.00216069	0.0111032	*	0.651965	0.14389	0.000534254	0.00349722	**	0.0837163	0.0587922	0.0652231	0.554391		0.161857	0.0876602	0.0145091	0.103949		0.669635	0.192216	0.00146469	0.00989731	**
LPC O-22:1	LPC	Glycerophospholipid	2.2938	0.105517	1.07167e-06	5.35544e-05	***	2.03259	0.219671	0.000344349	0.00290475	**	1.95317	0.219372	3.75583e-05	0.000661092	***	0.112572	0.0656821	0.0416058	0.463417		0.530582	0.112733	0.000461009	0.0115336	*	1.20402	0.232756	0.000319109	0.00337482	**
LPC O-24:1	LPC	Glycerophospholipid	1.00582	0.131964	6.95111e-05	0.000719888	***	0.907435	0.150713	0.00123227	0.00712714	**	0.805288	0.175536	0.000509153	0.00343596	**	0.0688669	0.0547045	0.0863449	0.564624		0.196884	0.110989	0.0165861	0.111617		0.721414	0.185167	0.000956114	0.00741519	**
LPC P-16:0	LPC	Glycerophospholipid	2.11771	0.172397	1.04481e-05	0.000195156	***	1.81761	0.471251	0.0045286	0.019903	*	1.91138	0.295853	0.000133469	0.0013087	**	-0.0797076	0.0810279	0.143809	0.655789		0.217965	0.316264	0.198153	0.452428		1.55479	0.270365	0.000210869	0.00259741	**
LPC P-18:0	LPC	Glycerophospholipid	1.44653	0.166277	4.11742e-05	0.000463919	***	1.16631	0.333184	0.00598388	0.0247397	*	1.02555	0.22669	0.00053745	0.00349722	**	0.0187446	0.0587152	0.568557	0.834227		0.14278	0.121221	0.0579582	0.227634		1.45329	0.202442	8.80744e-05	0.00151945	**
LPC P-18:1	LPC	Glycerophospholipid	2.44581	0.228997	1.82297e-05	0.000292343	***	2.20157	0.576643	0.00466355	0.0203253	*	2.45211	0.289677	4.58847e-05	0.000686977	***	0.0201449	0.303982	0.902948	0.962949		0.681711	0.380844	0.0160958	0.110764		2.45405	0.287434	4.43529e-05	0.00106109	**
LPC P-20:0	LPC	Glycerophospholipid	1.62889	0.289002	0.000228156	0.00180796	**	1.37225	0.145188	0.00032323	0.0027713	**	1.01609	0.235399	0.000644537	0.00394183	**	0.100618	0.100977	0.140289	0.652812		0.371115	0.0978482	0.00105967	0.0194459	*	1.39414	0.188411	7.81445e-05	0.00141064	**
LPC P-20:1	LPC	Glycerophospholipid	2.58155	0.141854	2.17928e-06	7.3533e-05	***	2.04508	0.200982	0.000259391	0.0024892	**	2.12896	0.266529	5.77424e-05	0.000727693	***	0.076421	0.107891	0.251576	0.73411		0.608262	0.380187	0.0232197	0.137999		1.87936	0.29455	0.00014019	0.0019313	**
LPC P-22:0	LPC	Glycerophospholipid	0.552916	0.175543	0.00214231	0.0119832	*	0.403613	0.123062	0.00720548	0.0283343	*	0.311232	0.136425	0.00697654	0.0246536	*	0.171986	0.0281593	0.00118137	0.298606		0.0336888	0.118551	0.559683	0.810856		0.355096	0.205659	0.018134	0.0608631
LPC P-22:1	LPC	Glycerophospholipid	1.85012	0.19503	2.92016e-05	0.000388784	***	1.54596	0.16195	0.000313804	0.00275831	**	1.31002	0.300432	0.00061977	0.00385881	**	0.101141	0.121944	0.195736	0.698685		0.413156	0.0865394	0.000436136	0.0115336	*	1.23081	0.299486	0.000778793	0.00635668	**
LPC P-24:1	LPC	Glycerophospholipid	0.779369	0.119353	0.000127971	0.00118326	**	0.583799	0.180975	0.00755268	0.029478	*	0.537119	0.0922492	0.000200858	0.00168078	**	0.115481	0.075361	0.0547888	0.516791		0.119134	0.0911668	0.0431561	0.196599		0.582374	0.136858	0.000681026	0.00579702	**
LPE 14:0	LPE	Glycerophospholipid	0.585111	0.443207	0.0418857	0.142711		0.659762	0.219466	0.00921885	0.0346868	*	0.662171	0.773239	0.128024	0.238704		-0.513773	0.463136	0.113183	0.611227		0.178055	0.283041	0.232264	0.504042		0.114419	0.423753	0.578567	0.719429
LPE 15:0	LPE	Glycerophospholipid	0.037347	0.0904626	0.408176	0.65414		0.050593	0.0858136	0.323343	0.515574		0.0165906	0.0735625	0.640561	0.754723		0.030628	0.0742901	0.470073	0.786208		-0.00449016	0.0615145	0.878261	0.956181		0.038114	0.0891916	0.393418	0.561295
LPE 16:0	LPE	Glycerophospholipid	0.995899	0.272792	0.00122583	0.00749836	**	1.01488	0.0752403	0.000111774	0.0014809	**	0.992726	0.619613	0.0231147	0.0626373		-0.426777	0.189914	0.020559	0.394457		0.0619168	0.285011	0.652539	0.852413		0.146527	0.244017	0.250498	0.414331
LPE 16:1	LPE	Glycerophospholipid	0.332694	0.364186	0.110603	0.295883		0.421941	0.181623	0.0187962	0.0620216		0.352536	0.599077	0.258572	0.393657		-0.254709	0.340108	0.231109	0.727393		0.228838	0.226923	0.0871671	0.286628		0.146662	0.278208	0.303816	0.475373
LPE 17:0	LPE	Glycerophospholipid	3.14559	0.388812	5.48989e-05	0.000580043	***	2.75662	0.572807	0.00238041	0.0118567	*	1.95107	0.683126	0.00308509	0.0127048	*	-0.889254	0.318861	0.0113764	0.35389		-0.708412	0.554395	0.0460562	0.203399		0.00281131	0.488967	0.990358	0.997024
LPE 17:1	LPE	Glycerophospholipid	0.441117	0.41533	0.0764118	0.225782		0.578545	0.220605	0.0134932	0.047362	*	0.438046	0.615491	0.186728	0.311016		-0.303616	0.371124	0.200317	0.698685		0.23017	0.220915	0.0802745	0.274402		0.144811	0.252589	0.269118	0.437525
LPE 18:0	LPE	Glycerophospholipid	3.64647	0.398784	3.3789e-05	0.000415485	***	3.30677	0.377133	0.000404193	0.00323256	**	2.33365	0.477803	0.000399184	0.00290456	**	-0.554581	0.200976	0.0117172	0.35389		-0.623785	0.397886	0.0247704	0.142362		0.343897	0.432299	0.149892	0.292793
LPE 18:1	LPE	Glycerophospholipid	0.305007	0.339886	0.115245	0.303643		0.338068	0.0650077	0.00189668	0.0100707	*	0.349891	0.523695	0.209489	0.339729		-0.231372	0.346023	0.273472	0.736008		0.321876	0.230218	0.0353101	0.17259		0.209759	0.23338	0.114832	0.247384
LPE 18:2	LPE	Glycerophospholipid	0.248849	0.366636	0.203697	0.441613		0.23731	0.118334	0.0278107	0.0863205		0.269434	0.55146	0.335999	0.48013		-0.214578	0.369855	0.329863	0.750969		0.23396	0.232013	0.0871774	0.286628		0.109285	0.197571	0.283793	0.453636
LPE 18:3	LPE	Glycerophospholipid	0.330284	0.433817	0.163891	0.384371		0.446433	0.256776	0.040136	0.114706		0.600722	0.775839	0.158431	0.275738		-0.261657	0.461436	0.339181	0.753507		0.206474	0.192447	0.0744334	0.266312		0.035899	0.199604	0.70813	0.812061
LPE 19:0	LPE	Glycerophospholipid	3.33887	0.208469	3.6285e-06	0.000110905	***	3.22374	0.407355	0.000548296	0.00402828	**	2.04169	0.218379	3.09384e-05	0.000610596	***	0.0609408	0.153431	0.485016	0.795943		-0.620827	0.652628	0.100534	0.311092		0.384116	0.408077	0.103097	0.227282
LPE 19:1	LPE	Glycerophospholipid	0.993978	0.344832	0.00298174	0.0161601	*	0.858072	0.125636	0.000848862	0.00528517	**	0.607226	0.471029	0.0448944	0.106484		-0.182692	0.309167	0.32242	0.749157		0.330212	0.184322	0.0160511	0.110764		0.369319	0.226907	0.021975	0.0701458
LPE 20:0	LPE	Glycerophospholipid	2.40572	0.346726	0.00010075	0.000984906	***	2.78656	0.286142	0.000295676	0.00270907	**	1.47314	0.333216	0.000587604	0.00374777	**	-0.0276513	0.130914	0.701157	0.914211		-0.109717	0.287698	0.441848	0.727708		0.327418	0.325824	0.087936	0.204144
LPE 20:1	LPE	Glycerophospholipid	1.29271	0.317046	0.000802883	0.00524893	**	1.11307	0.156329	0.000750375	0.00484502	**	0.741701	0.473928	0.0249084	0.0668238		-0.235933	0.337902	0.256962	0.73411		0.353478	0.259637	0.0382425	0.182656		0.352012	0.204213	0.0182339	0.0609932
LPE 20:2	LPE	Glycerophospholipid	0.472161	0.313514	0.0281065	0.10367		0.540395	0.0710907	0.000617963	0.00430926	**	0.613992	0.465012	0.0418671	0.100674		-0.218565	0.349355	0.299534	0.73852		0.330766	0.224472	0.0300765	0.1573		0.252569	0.211115	0.0555086	0.139706
LPE 20:3	LPE	Glycerophospholipid	0.107006	0.35633	0.538695	0.742159		0.151446	0.0947232	0.0494202	0.134619		0.235955	0.564624	0.402974	0.549558		-0.208964	0.357645	0.326996	0.749157		0.24282	0.225582	0.0737993	0.265272		0.100272	0.195921	0.31628	0.486977
LPE 20:4	LPE	Glycerophospholipid	-0.0269658	0.36842	0.877932	0.941863		-0.166141	0.109754	0.0564211	0.144914		-0.231002	0.56749	0.414198	0.561207		-0.197928	0.388228	0.382958	0.771793		0.255057	0.210938	0.0538841	0.219641		0.0765903	0.203934	0.44829	0.611146
LPE 20:5	LPE	Glycerophospholipid	-0.0401829	0.354155	0.812229	0.908855		-0.146976	0.116363	0.0857119	0.204843		-0.170753	0.565132	0.536327	0.674276		-0.218399	0.377027	0.330494	0.750969		0.238424	0.188224	0.0472287	0.20551		0.0437262	0.255644	0.72157	0.822967
LPE 22:0	LPE	Glycerophospholipid	1.22875	0.200891	0.000165531	0.00140769	**	1.47808	0.198279	0.000654834	0.00447684	**	0.616902	0.168411	0.00121021	0.0064258	**	0.117986	0.159201	0.234895	0.727393		-0.0774584	0.0724783	0.0751912	0.267517		-0.1505	0.26157	0.267658	0.43696
LPE 22:1	LPE	Glycerophospholipid	2.02962	0.330123	0.000162213	0.00139078	**	2.3208	0.351661	0.000939582	0.00574739	**	1.3064	0.382987	0.0015865	0.00782775	**	-0.104299	0.336775	0.579512	0.840373		0.545562	0.257394	0.00904067	0.0771141		0.683509	0.219409	0.00223267	0.0135907	*
LPE 22:2	LPE	Glycerophospholipid	0.821342	0.294865	0.003384	0.0179756	*	0.933641	0.0543248	5.41392e-05	0.000898883	***	0.628388	0.502622	0.049032	0.113972		-0.210364	0.394138	0.364036	0.767613		0.487627	0.22288	0.00808937	0.0742079		0.402163	0.214296	0.0137359	0.0506389
LPE 22:3	LPE	Glycerophospholipid	0.262977	0.290481	0.112937	0.299068		0.406176	0.0556839	0.000698442	0.00456607	**	0.386271	0.439683	0.120939	0.226706		-0.191937	0.382459	0.389475	0.773311		0.298097	0.188605	0.0241395	0.141061		0.190075	0.202957	0.104342	0.229508
LPE 22:4	LPE	Glycerophospholipid	0.287879	0.325747	0.119329	0.310274		0.362755	0.0581731	0.00111108	0.00667926	**	0.379569	0.493586	0.160636	0.278187		-0.165231	0.357189	0.423113	0.777585		0.282701	0.249912	0.0647029	0.242578		0.150108	0.152147	0.0920249	0.209913
LPE 22:5	LPE	Glycerophospholipid	0.36891	0.292642	0.0478852	0.159009		0.445698	0.111731	0.00410914	0.0183682	*	0.35598	0.492396	0.181276	0.305338		-0.163604	0.345665	0.413676	0.777585		0.287772	0.176298	0.0217724	0.132407		0.135162	0.20241	0.209688	0.365297
LPE 22:6	LPE	Glycerophospholipid	0.510467	0.332544	0.0264764	0.0990692		0.545711	0.0648589	0.000456992	0.0035148	**	0.380829	0.529731	0.183217	0.306912		-0.199107	0.374851	0.366025	0.767613		0.279255	0.185668	0.0282214	0.15061		0.180031	0.203596	0.119175	0.255165
LPE 24:0	LPE	Glycerophospholipid	1.17596	0.130123	3.53999e-05	0.000425613	***	1.27971	0.0858513	8.28961e-05	0.00122126	**	0.479015	0.112366	0.000676307	0.00408911	**	0.111323	0.196564	0.33969	0.753507		0.0207984	0.157567	0.782562	0.911537		-0.288936	0.0795016	0.00124708	0.00906978	**
LPE 26:0	LPE	Glycerophospholipid	1.3011	0.210047	0.000157503	0.00136155	**	1.08012	0.129986	0.000474266	0.0035948	**	0.576197	0.336403	0.0186186	0.0524933		0.0465454	0.256304	0.740536	0.931071		0.0368517	0.312496	0.805044	0.925358		0.147179	0.201619	0.177954	0.329166
LPE O-16:0	LPE	Glycerophospholipid	6.80398	0.16494	8.28185e-08	2.07937e-05	***	7.05509	0.282288	1.7633e-05	0.000578467	***	5.27958	0.252083	1.24357e-06	0.000162597	***	0.0575315	0.176194	0.56031	0.832555		0.593939	0.320298	0.0143018	0.10317		3.20077	0.248058	8.5889e-06	0.000599505	***
LPE O-18:0	LPE	Glycerophospholipid	6.48477	0.158958	8.6579e-08	2.07937e-05	***	6.83476	0.211016	8.10562e-06	0.000423924	***	5.1028	0.289463	2.47451e-06	0.000169452	***	0.235677	0.216892	0.118098	0.618257		0.520675	0.262544	0.0113818	0.0881881		2.90995	0.294717	2.49101e-05	0.000931458	***
LPE O-18:1	LPE	Glycerophospholipid	7.46364	0.198215	1.19276e-07	2.07937e-05	***	7.63082	0.253174	1.00576e-05	0.000441822	***	5.40705	0.297391	2.18742e-06	0.000169452	***	0.0114518	0.195922	0.914325	0.965018		0.717931	0.258506	0.00342126	0.0436344	*	3.4615	0.443992	6.35604e-05	0.00122984	**
LPE O-20:0	LPE	Glycerophospholipid	5.24358	0.22871	8.66444e-07	4.77e-05	***	5.77381	0.279322	3.11454e-05	0.000664858	***	4.18995	0.286258	5.19645e-06	0.000236325	***	0.124704	0.116484	0.121724	0.622762		0.315418	0.182711	0.0181445	0.117466		1.96874	0.35397	0.000240346	0.00276529	**
LPE O-20:1	LPE	Glycerophospholipid	7.2036	0.279089	5.39654e-07	3.91841e-05	***	7.47093	0.370448	3.35333e-05	0.000687761	***	5.36043	0.35892	4.79525e-06	0.000233087	***	0.352954	0.216781	0.047263	0.489152		0.586631	0.202533	0.00292876	0.0392754	*	3.25987	0.457307	9.05586e-05	0.00152927	**
LPE O-22:0	LPE	Glycerophospholipid	3.14304	0.326359	2.75027e-05	0.000378525	***	3.61303	0.298482	0.000154475	0.0018359	**	2.39573	0.341504	9.64646e-05	0.00104023	**	0.0865122	0.24822	0.535925	0.810857		0.0059276	0.128175	0.922616	0.974804		0.524386	0.231143	0.00711606	0.0310438	*
LPE O-22:1	LPE	Glycerophospholipid	5.86404	0.306778	1.79118e-06	6.69134e-05	***	6.2994	0.352399	4.81244e-05	0.000856861	***	4.48635	0.323763	6.46453e-06	0.000260073	***	0.324346	0.46643	0.258505	0.734356		0.514688	0.275122	0.013883	0.100844		2.24717	0.385292	0.000199526	0.00251445	**
LPE O-24:0	LPE	Glycerophospholipid	1.20555	0.233595	0.000322028	0.0023901	**	1.25541	0.324685	0.00449643	0.0198643	*	0.474108	0.258017	0.0147468	0.0436974	*	0.161018	0.116446	0.0698286	0.554391		0.0693724	0.175838	0.427502	0.712049		-0.114111	0.175123	0.218837	0.377406
LPE O-24:1	LPE	Glycerophospholipid	3.78607	0.356884	1.87256e-05	0.000292343	***	4.21976	0.350485	0.000156977	0.0018359	**	2.76753	0.365247	7.11489e-05	0.000817821	***	0.183066	0.140811	0.080364	0.564624		0.169255	0.0729056	0.00655573	0.0671201		0.819727	0.296074	0.00346043	0.0186756	*
LPE P-16:0	LPE	Glycerophospholipid	7.32413	0.215056	1.78196e-07	2.66275e-05	***	7.3566	0.248075	1.05598e-05	0.000441822	***	5.14607	0.25419	1.42406e-06	0.000165508	***	-0.0854093	0.150187	0.338002	0.753507		0.43373	0.255954	0.0192828	0.121505		2.77017	0.352485	6.15785e-05	0.00122984	**
LPE P-18:0	LPE	Glycerophospholipid	6.19783	0.253565	6.70876e-07	3.91841e-05	***	6.37128	0.2124	1.02031e-05	0.000441822	***	4.39928	0.347317	9.24674e-06	0.000305909	***	0.0869325	0.18985	0.427302	0.777585		0.291688	0.233314	0.0490353	0.209351		2.27758	0.405405	0.00023107	0.00271675	**
LPE P-18:1	LPE	Glycerophospholipid	8.09389	0.142148	2.28225e-08	2.07937e-05	***	7.9328	0.194878	4.08462e-06	0.000305179	***	5.09225	0.231556	1.02328e-06	0.000157839	***	0.0627508	0.229596	0.622673	0.866834		0.71116	0.305933	0.00652563	0.0671201		3.43574	0.319553	1.77544e-05	0.000829929	***
LPE P-20:0	LPE	Glycerophospholipid	4.65498	0.342802	7.00775e-06	0.000161558	***	5.06331	0.303651	5.92648e-05	0.000953707	***	3.24521	0.314458	2.08965e-05	0.000476835	***	0.132323	0.212147	0.300735	0.73852		0.181431	0.123869	0.03064	0.15945		1.27216	0.419463	0.00246801	0.0146819	*
LPE P-20:1	LPE	Glycerophospholipid	7.39697	0.271263	4.33289e-07	3.82157e-05	***	7.41508	0.313079	2.07156e-05	0.000578467	***	4.7814	0.332979	5.60864e-06	0.000244443	***	0.209766	0.260436	0.20559	0.698685		0.587513	0.248679	0.00615844	0.065068		2.98124	0.357669	4.8782e-05	0.00113499	**
LPE P-22:1	LPE	Glycerophospholipid	2.62168	0.280591	3.10157e-05	0.000395639	***	2.94198	0.245836	0.000159837	0.00183724	**	1.69136	0.20759	5.33846e-05	0.000692239	***	0.111175	0.185888	0.317555	0.749157		0.0405964	0.0787001	0.312959	0.605093		0.281298	0.223603	0.0481687	0.125143
LPE P-22:2	LPE	Glycerophospholipid	5.37522	0.35521	4.55034e-06	0.000132213	***	5.64335	0.354368	6.80133e-05	0.0010462	**	3.57835	0.290644	1.03541e-05	0.000318542	***	0.136834	0.166876	0.19955	0.698685		0.169577	0.0679425	0.00505402	0.0568442		1.58429	0.408882	0.000976456	0.00751728	**
LPG 14:0	LPG	Glycerophospholipid	-0.0972034	0.255926	0.443565	0.678997		-0.235778	0.143711	0.0463809	0.127669		-0.338546	0.303044	0.0669078	0.144898		-0.144357	0.27694	0.373794	0.767613		0.0995607	0.379522	0.588986	0.828464		0.0302322	0.0920419	0.503401	0.657182
LPG 15:0	LPG	Glycerophospholipid	0.0274471	0.061512	0.374868	0.6224		0.0744458	0.101621	0.239113	0.430485		0.0776275	0.0470088	0.0209726	0.0581893		-0.00537933	0.100401	0.921429	0.965382		0.0174969	0.177037	0.835919	0.936158		0.0894682	0.137423	0.219162	0.377406
LPG 16:0	LPG	Glycerophospholipid	0.743153	0.118876	0.000151916	0.00134664	**	0.57348	0.181601	0.00802246	0.0307651	*	0.33616	0.211173	0.0235962	0.0637767		0.0406799	0.128315	0.571085	0.834227		-0.0537773	0.128424	0.402103	0.691777		0.657717	0.227257	0.00293745	0.0169986	*
LPG 16:1	LPG	Glycerophospholipid	0.17129	0.18869	0.112229	0.298705		-0.0731243	0.350271	0.704372	0.817729		0.164804	0.223332	0.174274	0.29689		0.170451	0.184099	0.161147	0.657292		0.159211	0.336481	0.349704	0.647417		0.608548	0.48493	0.0485097	0.125717
LPG 17:0	LPG	Glycerophospholipid	1.04436	0.58219	0.0159809	0.06737		1.13136	0.556648	0.0268505	0.0838378		0.886253	0.54453	0.0219778	0.06018		-0.179582	0.362137	0.394411	0.773311		-0.209589	0.146776	0.0331216	0.165766		1.1898	0.650258	0.0149579	0.0536332
LPG 18:0	LPG	Glycerophospholipid	1.93381	0.222991	4.16906e-05	0.000463919	***	1.9026	0.275271	0.000819403	0.00519452	**	1.47604	0.362343	0.00080572	0.00470159	**	0.106404	0.134237	0.211073	0.699346		0.0707461	0.154625	0.364108	0.662361		1.84721	0.386579	0.000434663	0.00410877	**
LPG 18:1	LPG	Glycerophospholipid	0.232834	0.143394	0.0221445	0.0874082		0.521704	0.0926235	0.00149998	0.00830148	**	1.15702	0.146381	6.01961e-05	0.000749258	***	0.11175	0.151746	0.237201	0.727393		0.353809	0.231491	0.0268397	0.147146		1.12711	0.160756	9.66779e-05	0.00160669	**
LPG 18:2	LPG	Glycerophospholipid	0.121281	0.127913	0.101327	0.277457		0.251672	0.21322	0.0993393	0.228371		0.739039	0.142475	0.000315703	0.0025017	**	0.0865874	0.144881	0.317846	0.749157		0.365904	0.163798	0.00751648	0.0714749		0.863872	0.13805	0.000151328	0.00200557	**
LPG 18:3	LPG	Glycerophospholipid	0.0910833	0.1583	0.26765	0.515583		-0.126722	0.213611	0.320835	0.513925		0.382361	0.312425	0.0520869	0.119219		-0.000629201	0.105301	0.991215	0.99493		0.350256	0.452351	0.158425	0.408159		0.44234	0.367769	0.0546885	0.138306
LPG 20:1	LPG	Glycerophospholipid	0.18053	0.157608	0.0625533	0.197081		0.40259	0.0907514	0.00301884	0.0142883	*	1.17807	0.152744	6.63299e-05	0.000789051	***	0.123519	0.24783	0.392326	0.773311		0.274608	0.230972	0.056478	0.224624		0.961039	0.0629608	4.39591e-06	0.00058041	***
LPG 20:2	LPG	Glycerophospholipid	-0.00189677	0.211761	0.98498	0.995448		0.618599	0.15228	0.00389842	0.0175765	*	1.53092	0.0319924	4.57439e-08	3.72426e-05	***	0.20013	0.197954	0.136394	0.643263		0.436151	0.121445	0.00130487	0.0213265	*	1.20006	0.106495	1.47291e-05	0.000771068	***
LPG 20:3	LPG	Glycerophospholipid	0.289633	0.0910585	0.00206505	0.0116131	*	0.635321	0.216285	0.00983876	0.0364941	*	1.51846	0.142208	1.82488e-05	0.000433823	***	-0.0632512	0.238187	0.632153	0.86973		0.52157	0.0817615	0.000140301	0.00524124	**	1.37153	0.0933967	5.12902e-06	0.00058041	***
LPG 20:4	LPG	Glycerophospholipid	0.639738	0.0864591	7.81522e-05	0.000786031	***	0.910415	0.128442	0.000760434	0.00487984	**	1.9448	0.24825	6.23584e-05	0.000758453	***	0.098789	0.193687	0.382779	0.771793		0.760743	0.300021	0.00477278	0.0560935		1.86374	0.137188	6.99516e-06	0.00058041	***
LPG 22:4	LPG	Glycerophospholipid	-0.00431455	0.109056	0.933759	0.972821		0.625648	0.138702	0.00287575	0.0137983	*	1.9043	0.338305	0.000229322	0.00188875	**	0.148655	0.116218	0.0833444	0.564624		0.589446	0.245441	0.00580695	0.0639375		1.30053	0.0982587	7.76097e-06	0.00058041	***
LPG 22:5	LPG	Glycerophospholipid	0.0356848	0.443954	0.866099	0.938507		0.320069	0.170074	0.0328028	0.0972004		1.59702	0.524083	0.00242463	0.0107922	*	0.210883	0.294515	0.247537	0.73355		0.732844	0.473297	0.025764	0.144738		1.17962	0.181824	0.000131287	0.00186523	**
LPG 22:6	LPG	Glycerophospholipid	-0.0800797	0.240438	0.497805	0.723379		0.496638	0.355315	0.0681079	0.169621		1.64771	0.360601	0.000517077	0.00344673	**	0.313444	0.181284	0.0406981	0.463417		0.914831	0.286502	0.00203515	0.0304285	*	1.44802	0.179527	5.55626e-05	0.00121196	**
LPI 15:0	LPI	Glycerophospholipid	0.286703	0.103643	0.00347158	0.0182476	*	0.359371	0.111058	0.00748657	0.0293294	*	0.0763928	0.268354	0.559025	0.694434		-0.0284983	0.139084	0.709459	0.917041		0.11567	0.189055	0.243096	0.521062		0.0543519	0.242729	0.642879	0.768372
LPI 16:0	LPI	Glycerophospholipid	6.84706	0.365448	1.94021e-06	6.81646e-05	***	6.06483	0.504791	0.000157965	0.0018359	**	3.86348	0.090186	7.12096e-08	3.72426e-05	***	-0.0158337	0.23455	0.901151	0.962949		0.564587	0.203163	0.0034133	0.0436344	*	1.95693	0.210515	3.16499e-05	0.00102265	**
LPI 17:0	LPI	Glycerophospholipid	7.12815	0.351543	1.41517e-06	5.92107e-05	***	6.45894	0.366745	5.03188e-05	0.000876311	***	4.11959	0.251322	3.30802e-06	0.00020354	***	0.117728	0.348914	0.548138	0.824348		0.574279	0.315936	0.0152918	0.108689		1.8922	0.460774	0.000781114	0.00635668	**
LPI 18:0	LPI	Glycerophospholipid	6.04654	0.242222	6.16744e-07	3.91841e-05	***	5.42868	0.508059	0.000224195	0.00221846	**	3.23357	0.134312	7.12772e-07	0.000157839	***	0.107184	0.0805231	0.0761963	0.564624		0.180922	0.148156	0.0524114	0.217093		1.30387	0.201188	0.000131831	0.00186523	**
LPI 18:1	LPI	Glycerophospholipid	3.9946	0.21361	1.95501e-06	6.81646e-05	***	3.39642	0.288024	0.000167032	0.00187866	**	1.76253	0.101076	2.5844e-06	0.000169452	***	0.0906539	0.149859	0.312972	0.749023		0.215612	0.0903618	0.00594332	0.0641708		0.504898	0.189343	0.00397239	0.0205895	*
LPI 18:2	LPI	Glycerophospholipid	2.64647	0.419516	0.000146597	0.00131061	**	2.32744	0.24028	0.000300432	0.00270907	**	1.32226	0.315819	0.000725048	0.00430909	**	0.166779	0.238325	0.256117	0.73411		0.284577	0.1487	0.0128546	0.0960426		0.00269972	0.279788	0.983819	0.994182
LPI 19:0	LPI	Glycerophospholipid	4.66872	0.281227	3.14452e-06	0.000102786	***	4.13631	0.559785	0.000672187	0.00447839	**	2.07821	0.250682	4.98387e-05	0.000686977	***	0.134772	0.177424	0.226021	0.723683		-0.0228708	0.179585	0.789955	0.916926		0.574222	0.249123	0.00672552	0.0299644	*
LPI 19:1	LPI	Glycerophospholipid	5.29293	0.595939	3.79254e-05	0.000443304	***	4.55214	0.600768	0.000623861	0.00432158	**	2.49384	0.501673	0.000372687	0.00282486	**	-0.524633	0.734362	0.248384	0.73355		0.442505	0.362606	0.0525092	0.217093		0.980158	0.554833	0.0168153	0.0580406
LPI 20:0	LPI	Glycerophospholipid	3.2315	0.349419	3.23028e-05	0.000407093	***	3.01865	0.524065	0.00140424	0.00793965	**	1.17631	0.136065	4.22089e-05	0.000686977	***	0.0104132	0.0980605	0.84542	0.948689		0.0372773	0.269451	0.7725	0.903842		0.15927	0.286423	0.281619	0.450849
LPI 20:1	LPI	Glycerophospholipid	4.34454	0.301444	5.52687e-06	0.000141003	***	3.53353	0.455557	0.000581999	0.0041413	**	1.65719	0.111577	4.90241e-06	0.000233087	***	0.0742877	0.114019	0.283545	0.73743		0.0636517	0.219323	0.551749	0.8068		0.517935	0.160666	0.00196357	0.0121648	*
LPI 20:2	LPI	Glycerophospholipid	3.64813	0.292302	9.80739e-06	0.000186896	***	2.8428	0.384501	0.000671015	0.00447839	**	1.38208	0.206565	0.000116274	0.00120418	**	0.215324	0.138308	0.0527296	0.506494		0.285815	0.388797	0.175563	0.423949		0.222836	0.229775	0.0959661	0.217012
LPI 20:3	LPI	Glycerophospholipid	2.14212	0.261745	5.2451e-05	0.000559834	***	1.70954	0.0945352	4.64865e-05	0.000856861	***	1.06493	0.363861	0.00281791	0.0120307	*	-0.0399511	0.243815	0.764664	0.93383		0.224523	0.130163	0.0181926	0.117466		-0.200152	0.334942	0.252429	0.416866
LPI 20:4	LPI	Glycerophospholipid	1.48037	0.356088	0.000745044	0.00502785	**	1.15779	0.0648618	4.83315e-05	0.000856861	***	0.979145	0.473764	0.00987103	0.0322659	*	0.0196385	0.204392	0.859885	0.953708		0.294384	0.145002	0.0104995	0.0848527		-0.017755	0.283269	0.895312	0.944769
LPI 22:4	LPI	Glycerophospholipid	0.936849	0.287452	0.00188431	0.0108296	*	1.02507	0.200704	0.00199989	0.0104594	*	0.709248	0.374862	0.0133627	0.0407777	*	0.11748	0.0970305	0.0940423	0.583176		0.353392	0.49092	0.182761	0.428756		-0.256687	0.35921	0.185314	0.335681
LPS 16:0	LPS	Glycerophospholipid	4.23415	0.435089	2.63856e-05	0.000372964	***	4.02965	0.0902777	3.0983e-06	0.000270068	***	2.29379	0.65933	0.00147237	0.00747623	**	-0.176707	0.288137	0.30748	0.745212		0.427258	0.288815	0.0297121	0.156175		0.588686	0.1687	0.00145551	0.00989731	**
LPS 17:0	LPS	Glycerophospholipid	4.4711	0.958763	0.000477781	0.00337675	**	4.78022	0.694434	0.000829358	0.00522596	**	3.10967	0.90997	0.00157557	0.00781064	**	-0.132595	0.299166	0.440675	0.777585		0.868095	0.569123	0.0270095	0.147146		1.80344	0.569291	0.00209671	0.0128377	*
LPS 17:1	LPS	Glycerophospholipid	0.678585	0.441368	0.0263452	0.0990692		0.867989	0.238201	0.00533321	0.0226547	*	1.16534	0.343798	0.00162489	0.00797953	**	-0.36708	0.166844	0.0217595	0.394457		0.428606	0.196579	0.00818803	0.0742079		0.868561	0.371507	0.00639329	0.029488	*
LPS 18:0	LPS	Glycerophospholipid	4.52916	0.108334	7.84984e-08	2.07937e-05	***	4.5774	0.339428	0.000111846	0.0014809	**	2.37328	0.200822	1.21879e-05	0.000364245	***	-0.0397395	0.133208	0.592763	0.850169		0.0992302	0.0935218	0.0766075	0.267998		0.11829	0.119716	0.091685	0.209812
LPS 18:1	LPS	Glycerophospholipid	0.664404	0.192919	0.00152993	0.00899048	**	0.716187	0.0582684	0.000147578	0.00177432	**	1.16586	0.337884	0.00151902	0.00766361	**	-0.0257559	0.202002	0.8152	0.944279		0.375477	0.163416	0.00680185	0.0671201		0.357363	0.226582	0.0243027	0.0751682
LPS 18:2	LPS	Glycerophospholipid	0.332343	0.21183	0.0247122	0.0940516		0.60462	0.182644	0.00701753	0.0280166	*	1.26039	0.392528	0.00199296	0.00930641	**	-0.0726282	0.168418	0.451858	0.780685		0.40093	0.155456	0.00448714	0.0545761		0.468522	0.268957	0.0176125	0.0598087
LPS 19:0	LPS	Glycerophospholipid	3.62548	0.24919	5.32285e-06	0.000141003	***	3.59163	0.263253	0.000108026	0.00146747	**	2.19466	0.263915	4.92341e-05	0.000686977	***	0.203535	0.256696	0.210967	0.699346		0.330698	0.321181	0.082727	0.277937		1.27738	0.224538	0.000219994	0.00261743	**
LPS 20:0	LPS	Glycerophospholipid	3.09718	0.11054	3.88764e-07	3.82157e-05	***	3.7301	0.346317	0.000218918	0.00221846	**	1.53523	0.339488	0.000538291	0.00349722	**	0.0929381	0.145433	0.29114	0.738071		-0.0356195	0.153794	0.631862	0.845177		-0.220709	0.220813	0.089114	0.205966
LPS 20:1	LPS	Glycerophospholipid	3.57568	0.110495	2.18569e-07	2.85779e-05	***	3.24069	0.206138	7.06907e-05	0.00107163	**	1.65703	0.342468	0.000414032	0.00296628	**	0.0672148	0.292154	0.676722	0.903734		0.198689	0.247143	0.146635	0.386348		0.148858	0.277769	0.296936	0.466105
LPS 20:4	LPS	Glycerophospholipid	-0.0120553	0.236232	0.914649	0.963308		0.122859	0.0878787	0.068073	0.169621		0.554362	0.371022	0.0288084	0.0745882		-0.0476791	0.323799	0.787579	0.939175		0.477703	0.273605	0.017481	0.116466		0.119611	0.129743	0.108273	0.236664
LPS 22:0	LPS	Glycerophospholipid	2.2886	0.0596801	1.10881e-07	2.07937e-05	***	3.09945	0.232849	0.000116291	0.00150173	**	1.28743	0.278241	0.000492516	0.00338929	**	-0.0671944	0.149004	0.43358	0.777585		-0.00285905	0.189791	0.974743	0.9927		-0.395606	0.170342	0.0065471	0.0296845	*
LPS 22:1	LPS	Glycerophospholipid	3.34501	0.128276	5.18018e-07	3.91841e-05	***	3.7021	0.476388	0.000578743	0.0041413	**	1.08819	0.182198	0.000181764	0.00158232	**	0.00479757	0.0484485	0.855668	0.951045		-0.102175	0.133343	0.161794	0.410769		-0.469448	0.321067	0.0308047	0.0899137
LPS 22:4	LPS	Glycerophospholipid	0.385531	0.588393	0.21675	0.457098		0.337713	0.381446	0.174743	0.34882		0.588976	0.709355	0.136938	0.249108		-0.213821	0.674176	0.570938	0.834227		-0.00920716	0.60326	0.97441	0.9927		0.0206328	0.574894	0.939892	0.9743
LPS 22:6	LPS	Glycerophospholipid	0.271035	0.376125	0.182403	0.414055		0.671075	0.333184	0.0274968	0.0856002		1.03258	0.571141	0.0155699	0.046006	*	-0.224083	0.280809	0.208767	0.698685		0.308071	0.408285	0.166836	0.416493		0.341943	0.356183	0.0983483	0.219843
LPS 24:0	LPS	Glycerophospholipid	1.95848	0.265811	7.94753e-05	0.000791725	***	2.569	0.23933	0.000221157	0.00221846	**	1.37147	0.209995	0.000127892	0.00128285	**	0.0845927	0.16882	0.390108	0.773311		-0.105102	0.294316	0.469298	0.74671		-0.134402	0.282158	0.346846	0.514594
PA 16:0_16:0	PA	Glycerophospholipid	3.19501	0.251681	9.16523e-06	0.000184362	***	4.1379	0.405957	2.19514e-05	0.000578467	***	4.19665	0.330081	9.10978e-06	0.000305909	***	1.72153	0.625482	0.00353661	0.298606		3.60071	0.270754	7.61538e-06	0.00101117	**	4.00083	0.323599	1.01827e-05	0.000666329	***
PA 16:0_18:0	PA	Glycerophospholipid	1.98602	0.164616	1.12253e-05	0.000199011	***	3.28995	0.319668	2.11253e-05	0.000578467	***	3.89465	0.358703	1.70757e-05	0.000429863	***	1.09966	0.499817	0.00793141	0.332168		2.04995	0.177918	1.34824e-05	0.00137687	**	2.84063	0.354777	5.71998e-05	0.00122221	**
PA 16:0_18:1	PA	Glycerophospholipid	4.46789	0.302666	5.02345e-06	0.000141003	***	5.33561	0.179271	3.05397e-07	0.000159723	***	5.10051	0.225389	9.1277e-07	0.000157839	***	2.42146	0.843869	0.00303217	0.298606		3.7741	0.235043	3.59175e-06	0.000708299	***	3.45653	0.204827	2.94553e-06	0.00058041	***
PA 16:0_18:2	PA	Glycerophospholipid	3.60321	0.378327	2.87452e-05	0.000388784	***	4.40398	0.244981	2.28859e-06	0.000270068	***	4.31431	0.180931	7.40626e-07	0.000157839	***	1.71683	0.697954	0.00532716	0.298606		2.73843	0.336587	5.36899e-05	0.00271552	**	2.51424	0.22217	1.44816e-05	0.000771068	***
PA 16:0_20:1	PA	Glycerophospholipid	2.15335	0.688656	0.0022016	0.0122493	*	2.96537	0.58027	0.000334628	0.0028457	**	3.03166	0.849489	0.00133651	0.00692074	**	0.89424	1.17584	0.164247	0.657503		2.17571	0.916522	0.00605375	0.0646145		2.49207	0.873002	0.00309111	0.0174989	*
PA 16:0_20:2	PA	Glycerophospholipid	2.3666	0.458625	0.000322183	0.0023901	**	3.33904	0.33585	2.42365e-05	0.000589567	***	3.13038	0.375717	4.8862e-05	0.000686977	***	0.57289	0.591728	0.0963606	0.583176		1.89621	0.337194	0.000230192	0.0070818	**	1.9158	0.694137	0.00350068	0.018796	*
PA 16:0_20:4	PA	Glycerophospholipid	3.80439	0.513436	7.77218e-05	0.000786031	***	4.7103	0.30059	3.95874e-06	0.000305179	***	4.62269	0.498962	3.20765e-05	0.000611343	***	1.48284	0.540284	0.00357362	0.298606		1.95222	0.527111	0.00116045	0.0202305	*	1.80676	0.778978	0.00657765	0.0296845	*
PA 17:0_18:1	PA	Glycerophospholipid	2.39944	0.745018	0.00197051	0.0112632	*	3.33932	0.738789	0.000539309	0.00401944	**	3.0033	0.871932	0.00152915	0.00766361	**	0.819073	0.524629	0.025099	0.39937		1.73432	0.395113	0.000604091	0.0136097	*	1.76688	0.511706	0.00151492	0.0101027	*
PA 18:0_18:1	PA	Glycerophospholipid	0.772933	0.212542	0.00124411	0.00756594	**	1.47234	0.142381	2.07295e-05	0.000578467	***	1.39594	0.283191	0.000385121	0.0028981	**	0.316672	0.342542	0.107571	0.603995		0.644977	0.111474	0.000205884	0.00677885	**	0.295864	0.344976	0.127604	0.26842
PA 18:0_18:2	PA	Glycerophospholipid	1.70581	0.323757	0.000297023	0.00225135	**	2.9195	0.151986	1.75638e-06	0.000270068	***	2.69429	0.406239	0.000120368	0.00122695	**	0.380302	0.397147	0.0989518	0.583818		1.03192	0.119326	4.2156e-05	0.0023836	**	0.764492	0.330705	0.00665601	0.0299092	*
PA 18:0_18:3	PA	Glycerophospholipid	0.93614	0.672769	0.0358224	0.124901		1.46874	0.457263	0.00199045	0.0104594	*	1.27872	0.496556	0.00451179	0.0172869	*	0.513742	0.25641	0.0109883	0.35389		0.64718	0.803663	0.146123	0.386348		0.355382	0.201538	0.0169176	0.0580746
PA 18:0_20:1	PA	Glycerophospholipid	2.52614	0.101695	6.28986e-07	3.91841e-05	***	3.2339	0.252336	8.82476e-06	0.000439557	***	3.31383	0.637618	0.000313323	0.0025017	**	1.22131	0.157596	6.50877e-05	0.0681468		2.26336	0.373839	0.000172307	0.00600776	**	2.00051	0.795512	0.0049181	0.0238391	*
PA 18:0_20:2	PA	Glycerophospholipid	1.80281	0.133222	7.10486e-06	0.000161558	***	3.3029	0.34313	2.75578e-05	0.00062664	***	3.04438	0.499549	0.000167918	0.00152732	**	0.519034	0.213566	0.00556376	0.298606		0.903527	0.249957	0.00127303	0.0211364	*	0.575702	0.365974	0.0245057	0.075463
PA 18:0_20:3	PA	Glycerophospholipid	2.26711	0.332842	0.000108367	0.00103992	**	4.4459	0.13441	2.00248e-07	0.000159723	***	4.00839	0.480325	4.85516e-05	0.000686977	***	0.664752	0.336409	0.0115242	0.35389		0.421788	0.175345	0.0057733	0.0639375		0.172373	0.296297	0.263186	0.43123
PA 18:0_20:4	PA	Glycerophospholipid	2.51668	0.289974	4.15611e-05	0.000463919	***	4.16497	0.29181	5.74548e-06	0.000375611	***	3.817	0.554797	0.000104166	0.00108957	**	0.49011	0.118998	0.000772331	0.298606		0.235414	0.304461	0.158875	0.408314		0.18415	0.262343	0.191595	0.345266
PA 18:0_22:4	PA	Glycerophospholipid	1.92209	0.203034	2.94414e-05	0.000388784	***	3.65366	0.343312	1.8491e-05	0.000578467	***	3.34248	0.518402	0.000134525	0.0013087	**	0.689089	0.371813	0.0143282	0.36123		0.879471	0.393588	0.00750909	0.0714749		-0.183212	0.468395	0.431145	0.594741
PA 18:0_22:5	PA	Glycerophospholipid	0.989704	0.232485	0.000679947	0.00467911	**	1.981	0.114129	2.63235e-06	0.000270068	***	1.97234	0.152325	8.47066e-06	0.000305909	***	0.303993	0.286373	0.0765158	0.564624		0.586676	0.293449	0.011071	0.0870693		1.6383	0.312633	0.000303377	0.00327459	**
PA 18:1_18:1	PA	Glycerophospholipid	2.9555	0.306553	2.73844e-05	0.000378525	***	3.91434	0.230365	2.86577e-06	0.000270068	***	3.54796	0.450165	6.08861e-05	0.000749258	***	1.14824	0.494678	0.00655964	0.298606		1.73257	0.162956	1.8562e-05	0.00161798	**	1.39129	0.26082	0.000283029	0.00311928	**
PA 18:1_18:2	PA	Glycerophospholipid	3.06995	0.188211	3.37357e-06	0.000106932	***	4.04829	0.197378	1.35191e-06	0.000270068	***	3.68199	0.39764	3.21452e-05	0.000611343	***	0.934159	0.332545	0.00328014	0.298606		1.4331	0.212723	0.000113164	0.00455267	**	1.15313	0.330045	0.00144874	0.00989731	**
PA 18:1_20:2	PA	Glycerophospholipid	0.871802	0.590061	0.0298287	0.107219		1.43326	0.430079	0.00173255	0.0093415	**	1.07478	0.380273	0.00320694	0.0130018	*	0.516951	0.311522	0.0206431	0.394457		0.578858	0.320107	0.0155585	0.109223		0.496005	0.653858	0.165081	0.312403
PA 18:1_20:3	PA	Glycerophospholipid	0.917745	0.321692	0.00309803	0.0166181	*	1.93019	0.216884	3.76223e-05	0.00074016	***	1.48209	0.470462	0.00214094	0.00969446	**	0.389347	0.289777	0.039769	0.463417		0.28545	0.223945	0.0463865	0.203867		0.416828	0.179039	0.0064899	0.0296845	*
PA 18:1_20:4	PA	Glycerophospholipid	2.08436	0.190182	1.6451e-05	0.000273138	***	2.73954	0.270927	2.26606e-05	0.000578467	***	2.27261	0.497423	0.000517338	0.00344673	**	0.203225	0.34127	0.253816	0.73411		0.127429	0.365396	0.479067	0.751245		0.290129	0.377816	0.161096	0.306669
PA 18:2_20:4	PA	Glycerophospholipid	5.22246	0.488953	1.82272e-05	0.000292343	***	5.77086	0.560214	2.10487e-05	0.000578467	***	5.27106	0.33279	3.79311e-06	0.00020444	***	0.297734	0.321784	0.161341	0.657292		0.0850553	0.389479	0.691808	0.878906		1.62536	0.944767	0.0412128	0.110358
PC 14:0_16:0	PC	Glycerophospholipid	0.205521	0.148813	0.0366396	0.127326		-0.0335598	0.310772	0.821065	0.896486		0.112646	0.217011	0.310317	0.455888		0.10433	0.181922	0.268991	0.736008		-0.0503066	0.200604	0.604891	0.835693		-0.638574	0.243327	0.00421115	0.0217196	*
PC 14:0_18:0	PC	Glycerophospholipid	0.326869	0.550093	0.254681	0.496639		-0.167052	0.727914	0.634879	0.762438		0.0513634	0.447914	0.810278	0.867503		-0.1299	0.900358	0.763149	0.93383		-0.167707	1.14305	0.75931	0.899129		-0.250977	0.627845	0.421922	0.589585
PC 14:0_20:3	PC	Glycerophospholipid	0.266538	1.74153	0.779544	0.893103		-0.126323	0.710793	0.711368	0.819483		0.671406	1.07714	0.235826	0.36872		-0.170199	0.922833	0.736726	0.930461		-0.169573	0.365934	0.422394	0.708051		-0.107469	0.693243	0.813469	0.891834
PC 15:0_15:0	PC	Glycerophospholipid	0.163155	0.174971	0.105417	0.285665		-0.0195301	0.374466	0.912781	0.947191		-0.0111654	0.229965	0.918774	0.944973		0.163549	0.248493	0.215073	0.710353		-0.0358298	0.33981	0.825189	0.932125		-0.36945	0.250508	0.0299965	0.0884686
PC 15:0_17:0	PC	Glycerophospholipid	0.681483	0.87639	0.157063	0.371693		0.335951	0.98901	0.489821	0.667126		0.215981	0.329799	0.216945	0.347907		0.673734	0.997377	0.205441	0.698685		0.58888	1.10238	0.363682	0.662361		-0.48276	0.902665	0.363199	0.531635
PC 15:0_18:1	PC	Glycerophospholipid	-0.84852	1.53862	0.285035	0.534378		-1.61159	1.71042	0.102854	0.234391		-0.712665	0.99104	0.183121	0.306912		-1.48894	2.30666	0.222398	0.723025		-0.749541	1.66202	0.370299	0.666674		-3.21205	0.938465	0.00638099	0.029488	*
PC 15:0_20:3	PC	Glycerophospholipid	-0.0372842	0.241183	0.747005	0.874012		-0.10242	0.13686	0.16957	0.343075		-0.130934	0.105908	0.0506177	0.117137		0.0361076	0.230638	0.743944	0.931071		-0.255905	0.244188	0.079087	0.273387		-0.221683	0.118284	0.0137982	0.0506903
PC 16:0_16:0	PC	Glycerophospholipid	0.0375281	0.140952	0.583658	0.778302		-0.141681	0.142437	0.0901917	0.212479		-0.0945855	0.266143	0.471284	0.616204		0.103629	0.133383	0.15734	0.657292		-0.00959178	0.225592	0.928829	0.977419		-0.489106	0.232606	0.00929578	0.03729	*
PC 16:0_17:1	PC	Glycerophospholipid	0.00732498	0.203597	0.939745	0.97711		-0.0142174	0.128671	0.817014	0.894866		0.0264606	0.187031	0.767556	0.843116		0.107773	0.161481	0.209886	0.699346		-0.0370062	0.0288417	0.0455117	0.20287		-0.520022	0.231018	0.00731598	0.0317835	*
PC 16:0_18:1	PC	Glycerophospholipid	-0.20277	0.165178	0.0516412	0.168802		-0.353599	0.196994	0.0159477	0.0538107		-0.462791	0.196188	0.00619243	0.0224128	*	0.0906516	0.155447	0.26221	0.736008		-0.0284295	0.128598	0.646989	0.851259		-0.753582	0.227568	0.00177455	0.0112603	*
PC 16:0_18:2	PC	Glycerophospholipid	-0.1861	0.180538	0.0824885	0.241689		-0.525679	0.1839	0.0030755	0.0144909	*	-0.784939	0.213609	0.00119573	0.00638131	**	0.0509982	0.114096	0.374127	0.767613		-0.181041	0.0716899	0.00484373	0.056257		-0.840017	0.276605	0.00245575	0.0146819	*
PC 16:0_18:3	PC	Glycerophospholipid	-0.521528	0.463992	0.0658221	0.203097		-0.308819	0.388286	0.149957	0.312461		-1.30832	1.06888	0.052068	0.119219		-0.283438	0.593074	0.345431	0.759062		-0.390026	0.52789	0.173859	0.421013		-1.23802	0.580195	0.00883163	0.0361373	*
PC 16:0_19:1	PC	Glycerophospholipid	0.189858	0.124183	0.0268141	0.0998134		0.1687	0.211857	0.149586	0.312309		0.117787	0.261956	0.371573	0.51822		0.0609946	0.195733	0.524296	0.80244		-0.0842578	0.119808	0.190922	0.441824		-0.448859	0.259975	0.0181368	0.0608631
PC 16:0_19:2	PC	Glycerophospholipid	0.122273	0.150309	0.143044	0.350407		0.115713	0.0804788	0.0324334	0.0969294		0.0435112	0.2372	0.702694	0.805356		0.0467794	0.259518	0.707517	0.91572		-0.211871	0.155123	0.0378768	0.181739		-0.620405	0.606743	0.0841889	0.198538
PC 16:0_20:1	PC	Glycerophospholipid	-0.0418966	0.188337	0.644991	0.811641		-0.157189	0.204803	0.161265	0.330104		-0.225351	0.232082	0.0956795	0.191585		0.0789173	0.198054	0.423285	0.777585		-0.191795	0.15013	0.0460857	0.203399		-0.643719	0.31861	0.0106767	0.0415556	*
PC 16:0_20:2	PC	Glycerophospholipid	0.00637566	0.201584	0.947014	0.97883		-0.0786975	0.211644	0.452469	0.631886		-0.225419	0.195063	0.0610663	0.134515		0.130805	0.0715257	0.0149839	0.36123		-0.0678162	0.2189	0.526589	0.790261		-0.285568	0.178974	0.023421	0.0734186
PC 16:0_20:3	PC	Glycerophospholipid	0.27624	0.866706	0.515406	0.725592		0.0863394	0.452541	0.691618	0.80812		0.863596	0.3962	0.00819626	0.0281091	*	0.0806381	0.495377	0.734289	0.929626		-0.141271	0.233885	0.248165	0.529757		0.268887	0.43372	0.237933	0.402329
PC 16:0_20:4	PC	Glycerophospholipid	-0.11782	0.264714	0.37595	0.623207		-0.111086	0.101743	0.0711014	0.173767		-0.455076	0.392707	0.0606074	0.134028		0.175941	0.162085	0.072197	0.564624		0.0696968	0.0800248	0.123313	0.35242		-0.0237854	0.40761	0.902484	0.948696
PC 16:0_20:5	PC	Glycerophospholipid	-0.131562	0.781405	0.725681	0.858668		0.0233238	0.190241	0.797548	0.881856		-0.669941	0.576018	0.0600059	0.133261		-0.013244	0.384334	0.942281	0.970077		-0.394612	1.18936	0.499351	0.769251		-0.675216	1.43003	0.350608	0.518484
PC 16:0_22:4	PC	Glycerophospholipid	-0.0477024	0.816196	0.902332	0.957241		-0.387318	0.206743	0.0138165	0.0481735	*	0.103093	0.981026	0.825762	0.879579		-0.163816	0.524798	0.52363	0.80244		-0.0104195	0.693256	0.9748	0.9927		0.606251	0.924859	0.216591	0.374827
PC 16:0_22:5	PC	Glycerophospholipid	0.168979	0.671818	0.60385	0.787417		-0.192553	0.535533	0.466467	0.642851		-1.4398	1.07298	0.0399211	0.0975642		0.192385	0.406226	0.349318	0.759453		-0.283442	0.486945	0.262963	0.547318		-0.789015	0.665464	0.0983862	0.219843
PC 16:0_22:6	PC	Glycerophospholipid	-0.707961	0.831536	0.129675	0.327632		-0.00839164	0.47862	0.970606	0.986641		0.086386	0.89944	0.840458	0.891602		-0.0890356	0.738301	0.800762	0.941809		0.195987	0.602642	0.507382	0.777266		0.0313567	1.07553	0.951149	0.979207
PC 16:0_24:5	PC	Glycerophospholipid	0.126677	0.45792	0.569682	0.768887		-0.00710792	0.482945	0.975323	0.990474		-0.00374995	0.318735	0.980272	0.983092		-0.00174495	0.369452	0.992079	0.99493		0.0753486	0.105336	0.18496	0.430886		-0.0567392	0.456983	0.819914	0.89796
PC 16:1_16:0	PC	Glycerophospholipid	-0.00877356	0.294485	0.950082	0.980644		-0.276909	0.171804	0.0226768	0.0727604		-0.175674	0.211421	0.136719	0.249108		0.0721362	0.151316	0.346497	0.759062		-0.0830171	0.143151	0.264462	0.548864		-0.655409	0.317887	0.00995375	0.0396258	*
PC 16:1_18:1	PC	Glycerophospholipid	0.384376	0.354404	0.0723577	0.216686		0.0929325	0.355464	0.590204	0.734708		-0.043843	0.722806	0.898664	0.932542		0.122312	0.644519	0.693141	0.909559		-0.382325	0.403363	0.101405	0.311092		-0.503384	1.20709	0.403869	0.57142
PC 16:1_18:2	PC	Glycerophospholipid	0.67616	1.24603	0.291725	0.540337		0.267161	1.80094	0.786058	0.87007		1.59342	1.47424	0.0730128	0.155588		0.605139	1.0797	0.278375	0.736008		1.6854	1.50919	0.0669713	0.249295		1.62092	1.67607	0.0966195	0.218018
PC 16:1_20:3	PC	Glycerophospholipid	-0.00304992	2.33089	0.997806	0.99876		-0.351024	1.24393	0.562302	0.719912		0.25878	1.81128	0.76536	0.843116		-0.326462	1.3305	0.612425	0.860683		-0.215566	1.13369	0.692581	0.878906		0.149868	1.00879	0.75642	0.846124
PC 16:1_20:4	PC	Glycerophospholipid	-0.465135	0.10657	0.000617505	0.00427755	**	-0.308674	0.250051	0.0508336	0.136113		-0.523708	0.306591	0.0187852	0.0528207		0.119119	0.24929	0.345502	0.759062		0.16382	0.300548	0.289877	0.579753		0.352536	0.109095	0.00194586	0.0121269	*
PC 17:0_18:1	PC	Glycerophospholipid	-0.0735621	0.0823756	0.116538	0.305511		-0.169686	0.221393	0.161715	0.330378		-0.236728	0.195098	0.0533605	0.121337		0.0727687	0.17879	0.414253	0.777585		-0.186626	0.125277	0.0290763	0.153605		-0.41406	0.214165	0.0124167	0.0469323	*
PC 17:0_18:2	PC	Glycerophospholipid	0.0176152	0.100502	0.715102	0.853331		-0.128745	0.129734	0.0907117	0.213223		-0.582937	0.386104	0.0278883	0.0727461		0.080368	0.220745	0.461276	0.781893		-0.161175	0.112381	0.0326841	0.165423		-0.495345	0.226404	0.00808894	0.0338765	*
PC 17:0_20:3	PC	Glycerophospholipid	-0.107243	0.475582	0.640609	0.809271		-0.463118	0.339826	0.0381275	0.110169		-0.66344	0.536582	0.0506043	0.117137		0.0600719	0.388992	0.747252	0.931071		-0.260768	0.239201	0.0713875	0.258378		-0.511575	0.323047	0.0239913	0.0747587
PC 17:1_18:0	PC	Glycerophospholipid	0.350629	0.0663882	0.000294242	0.00224655	**	0.959285	0.229566	0.000730459	0.00474571	**	1.31455	0.218229	0.000175775	0.00157146	**	0.0823564	0.215829	0.441606	0.777585		-0.0804202	0.337495	0.622382	0.838933		-0.113068	0.163836	0.197661	0.352758
PC 17:1_18:1	PC	Glycerophospholipid	0.11954	0.147337	0.143842	0.350719		0.0497889	0.196251	0.600839	0.741129		-0.16347	0.22466	0.179057	0.302574		0.110028	0.206882	0.30012	0.73852		-0.0784605	0.10215	0.16102	0.410769		-0.301714	0.23313	0.0443891	0.117066
PC 18:0_20:1	PC	Glycerophospholipid	-0.0355902	0.167664	0.659786	0.824536		-0.0556279	0.247631	0.641842	0.76671		-0.136444	0.227019	0.250136	0.384203		0.101714	0.30495	0.497216	0.80038		-0.13978	0.161758	0.12549	0.353806		-0.203151	0.264374	0.16088	0.306669
PC 18:0_20:2	PC	Glycerophospholipid	0.140758	0.168669	0.13545	0.335736		-0.0031565	0.278961	0.981026	0.990496		0.0366472	0.182389	0.67649	0.78536		0.302982	0.366311	0.138071	0.648252		-0.0531444	0.179938	0.545079	0.801903		-0.0341005	0.165363	0.668676	0.784869
PC 18:0_20:3	PC	Glycerophospholipid	0.601263	0.980181	0.242079	0.480482		0.341336	0.520493	0.216426	0.408631		0.954299	0.624945	0.0269157	0.0703845		0.412354	0.388511	0.0765453	0.564624		-0.157115	0.65258	0.618893	0.838268		0.290088	0.515057	0.276368	0.445852
PC 18:0_20:4	PC	Glycerophospholipid	-0.388757	0.236534	0.0212954	0.0846956		-0.252094	0.354885	0.187393	0.367065		-0.531272	0.263696	0.0107809	0.0346978	*	0.324309	0.167074	0.0122485	0.35389		0.130386	0.296774	0.381522	0.674109		0.334775	0.730766	0.363563	0.531635
PC 18:0_22:4	PC	Glycerophospholipid	0.0353993	0.0355023	0.0896521	0.253611		-0.0918643	0.308424	0.541846	0.706697		-0.197401	0.393824	0.325111	0.470547		0.0875475	0.225192	0.433729	0.777585		0.0989719	0.194243	0.318162	0.612886		-0.241048	0.568743	0.396944	0.563145
PC 18:0_22:5	PC	Glycerophospholipid	0.30169	0.271611	0.0679416	0.208982		0.212587	0.464591	0.364065	0.558376		-0.0954623	0.518455	0.701649	0.805356		0.0696134	0.188543	0.455427	0.780953		0.117127	0.318047	0.456502	0.741453		-0.200249	0.410534	0.336703	0.504324
PC 18:1_18:0	PC	Glycerophospholipid	0.0166276	0.0971856	0.721497	0.856624		-0.139523	0.262299	0.300052	0.493482		-0.259968	0.308685	0.132795	0.243263		0.132427	0.171192	0.158733	0.657292		-0.0922439	0.121007	0.16348	0.410814		-0.471674	0.230184	0.0101684	0.0401748	*
PC 18:1_18:1	PC	Glycerophospholipid	-0.0974138	0.110815	0.120769	0.312683		-0.307449	0.153355	0.0109653	0.0392798	*	-0.650535	0.194672	0.0017147	0.00827627	**	0.0888598	0.146633	0.24687	0.73355		-0.13027	0.182955	0.186565	0.433661		-0.697491	0.292368	0.00594723	0.0280484	*
PC 18:1_19:1	PC	Glycerophospholipid	0.112395	0.090072	0.0493003	0.162164		0.188918	0.145142	0.0436573	0.121893		-0.290779	0.236116	0.051178	0.117912		0.115088	0.136822	0.133147	0.638869		-0.153439	0.25744	0.253468	0.533455		-0.582882	0.30982	0.0136206	0.0503916
PC 18:1_20:0	PC	Glycerophospholipid	-0.0488614	0.270956	0.707403	0.849879		0.0336922	0.30887	0.819296	0.896426		0.0927752	0.252302	0.457131	0.602975		0.259808	0.256361	0.0860942	0.564624		0.158822	0.171395	0.106983	0.323115		0.257085	0.384795	0.209495	0.365297
PC 18:1_20:1	PC	Glycerophospholipid	-0.0662634	0.101091	0.216604	0.457098		-0.214588	0.194296	0.0689763	0.171259		-0.490266	0.231159	0.00902067	0.0299544	*	0.169245	0.188092	0.114536	0.611832		-0.00194278	0.123265	0.973575	0.9927		-0.433316	0.282296	0.0264797	0.0792789
PC 18:1_20:2	PC	Glycerophospholipid	-0.163533	0.732223	0.643718	0.811641		-0.235807	0.387137	0.244856	0.436318		-1.516	0.347269	0.000617003	0.00385881	**	0.0893574	0.51896	0.71982	0.921334		-0.125356	0.353596	0.472304	0.749667		-1.03454	0.694514	0.0290835	0.086018
PC 18:1_20:3	PC	Glycerophospholipid	-0.127973	0.661539	0.687635	0.836724		-0.293531	1.03153	0.559174	0.719534		-0.0742093	0.526927	0.76857	0.843116		-0.0967608	0.251978	0.438937	0.777585		-0.147062	0.263125	0.279521	0.567727		-0.116477	0.419303	0.568147	0.711543
PC 18:1_20:4	PC	Glycerophospholipid	0.25319	0.277927	0.111317	0.297034		0.200449	0.340757	0.25872	0.454706		-0.516775	0.51489	0.0882049	0.180906		0.117399	0.202231	0.26405	0.736008		0.107273	0.372716	0.554893	0.808382		-0.249609	0.462083	0.293622	0.462985
PC 18:1_22:1	PC	Glycerophospholipid	0.0521513	0.131808	0.426284	0.663348		0.108857	0.217741	0.326216	0.518574		0.182172	0.322744	0.275472	0.412813		0.26988	0.18971	0.0335027	0.438466		-0.119595	0.178768	0.209004	0.470147		0.0294664	0.399995	0.877151	0.93331
PC 18:1_22:4	PC	Glycerophospholipid	0.0931819	0.0929427	0.088443	0.252074		0.0978676	0.249598	0.430115	0.611278		-0.00941069	0.382101	0.958722	0.967239		0.0826616	0.118781	0.194666	0.698685		0.182666	0.197422	0.107359	0.323115		-0.0930356	0.364496	0.598707	0.737169
PC 18:2_18:0	PC	Glycerophospholipid	-0.125701	0.0801345	0.0247268	0.0940516		-0.440898	0.183309	0.00577549	0.0239729	*	-0.749652	0.184226	0.000809069	0.00470159	**	0.104394	0.119625	0.122765	0.622762		-0.160852	0.206442	0.156424	0.405		-0.671349	0.299937	0.007464	0.0322926	*
PC 18:2_18:1	PC	Glycerophospholipid	-0.0720254	0.135263	0.299613	0.549816		-0.475142	0.189587	0.00497916	0.0215215	*	-0.836093	0.190311	0.000602047	0.00381661	**	0.1262	0.208453	0.247256	0.73355		-0.0528535	0.224033	0.625733	0.84128		-0.988774	0.292836	0.00164879	0.0106561	*
PC 18:2_19:0	PC	Glycerophospholipid	0.00626807	0.15481	0.932214	0.972821		-0.0837932	0.192504	0.38551	0.580907		-0.741299	0.345482	0.00866133	0.0293196	*	0.146194	0.218073	0.208237	0.698685		-0.0719094	0.221606	0.508269	0.777266		-0.171512	0.4185	0.411309	0.580378
PC 18:2_19:1	PC	Glycerophospholipid	-0.0578639	0.192546	0.538411	0.742159		-0.0666599	0.147739	0.370091	0.564308		-0.373711	0.263254	0.033719	0.0853998		0.0494829	0.109655	0.370034	0.767613		-0.0956297	0.237097	0.418113	0.70313		-0.426296	0.255736	0.0203432	0.066147
PC 18:2_20:0	PC	Glycerophospholipid	-0.0754967	0.232621	0.508199	0.724375		-0.0600078	0.312555	0.689814	0.807296		0.0342708	0.252392	0.776553	0.845239		0.241484	0.168581	0.0328051	0.434771		0.135353	0.177719	0.163776	0.410814		0.0639095	0.308091	0.666878	0.783638
PC 18:2_20:1	PC	Glycerophospholipid	-0.138853	0.116621	0.0562526	0.181605		-0.404897	0.25187	0.0228676	0.0731485		-0.793814	0.211215	0.00109727	0.00597781	**	0.0790663	0.202106	0.431076	0.777585		-0.139403	0.187762	0.17222	0.420894		-0.730958	0.545903	0.0401763	0.108703
PC 18:2_20:3	PC	Glycerophospholipid	0.486234	0.302938	0.0229817	0.0896973		0.402156	0.839929	0.34464	0.540471		1.02823	0.327853	0.0021771	0.0097736	**	0.51741	0.226237	0.00691521	0.301676		0.0941318	0.558624	0.725464	0.890082		0.53278	0.539433	0.0917804	0.209812
PC 18:2_20:4	PC	Glycerophospholipid	1.61122	2.50108	0.223157	0.465353		1.265	2.58026	0.334535	0.528586		1.61255	3.54107	0.366129	0.511993		1.13504	2.68608	0.398223	0.777585		0.756338	3.14324	0.619083	0.838268		1.46949	2.83764	0.311311	0.482163
PC 18:3_18:0	PC	Glycerophospholipid	0.426206	1.04144	0.411913	0.655801		-0.00802187	0.935736	0.985624	0.99322		0.641948	0.828008	0.158015	0.275698		0.402507	1.29708	0.525939	0.80244		-0.0591377	0.518923	0.811422	0.92658		0.112507	1.0835	0.827789	0.905638
PC 18:3_18:1	PC	Glycerophospholipid	0.0891397	0.288572	0.527732	0.737472		0.264476	0.259995	0.0852928	0.20477		-0.0765577	0.387578	0.681543	0.788847		0.152104	0.201486	0.166679	0.657503		-0.214143	0.262449	0.142133	0.385082		0.00329262	0.428571	0.987116	0.994717
PC 20:4_20:1	PC	Glycerophospholipid	-0.26226	0.223651	0.0586709	0.187103		-0.39598	0.144156	0.00356246	0.0164097	*	-0.518175	0.333083	0.0253834	0.06756		0.28978	0.218394	0.0412683	0.463417		0.214154	0.138791	0.0260486	0.14493		0.193186	0.340008	0.272778	0.442102
PC O-14:0/16:0	PCO	Glycerophospholipid	0.0265575	0.182674	0.76141	0.881153		-0.0231454	0.291242	0.867592	0.926757		-0.314293	0.499623	0.232276	0.365354		-0.237477	0.522615	0.367055	0.767613		-0.241315	0.287139	0.133402	0.372103		-0.106617	0.303264	0.475753	0.6362
PC O-14:1/20:0	PCO	Glycerophospholipid	0.00236444	0.287055	0.986187	0.995706		0.0358837	0.483824	0.876326	0.926757		0.189815	0.257193	0.174232	0.29689		-0.129387	0.271438	0.346544	0.759062		0.133009	0.253244	0.30537	0.597325		0.121819	0.173127	0.190739	0.344316
PC O-16:0/16:0	PCO	Glycerophospholipid	-0.0453521	0.223428	0.673449	0.829803		-0.122795	0.228119	0.295082	0.490882		-0.0991654	0.231788	0.392916	0.540777		-0.218096	0.354004	0.24038	0.727393		-0.228426	0.41538	0.286205	0.575712		-0.54486	0.167533	0.0018994	0.0119082	*
PC O-16:0/16:1	PCO	Glycerophospholipid	-0.129001	0.400571	0.511291	0.724375		-0.294097	0.206665	0.033469	0.0986157		-0.459299	0.538459	0.129141	0.239376		-0.146474	0.466691	0.521488	0.80244		-0.291432	0.252102	0.0610103	0.23462		-0.365331	0.335779	0.0717587	0.173114
PC O-16:0/18:1	PCO	Glycerophospholipid	0.136754	0.366561	0.45108	0.685799		0.215692	0.199084	0.0725583	0.176502		0.368956	0.219507	0.019801	0.0553792		-0.0411305	0.419626	0.837245	0.948689		-0.0958436	0.124305	0.159783	0.409641		-0.787454	0.376979	0.00951254	0.0380138	*
PC O-16:0/18:2	PCO	Glycerophospholipid	-0.317584	0.32303	0.0928209	0.259601		-0.717227	0.384767	0.0140521	0.0486706	*	-0.793388	0.385376	0.0100046	0.0326008	*	-0.0227728	0.430016	0.911445	0.962949		-0.251314	0.342206	0.175902	0.423949		-0.432639	0.244105	0.0166346	0.0576703
PC O-16:0/20:4	PCO	Glycerophospholipid	-0.972249	0.265633	0.00121393	0.00746923	**	-1.81811	0.251913	8.62366e-05	0.00125283	**	-1.78385	0.335458	0.000286499	0.00232308	**	-0.0516505	0.385589	0.779457	0.934773		-0.0785464	0.184183	0.394292	0.684676		-0.459858	0.302976	0.027431	0.0813604
PC O-16:1/16:0	PCO	Glycerophospholipid	0.0167239	0.315063	0.91124	0.963308		-0.00338689	0.295872	0.980805	0.990496		-0.224131	0.394892	0.273213	0.410576		-0.159244	0.414155	0.438391	0.777585		-0.162197	0.253131	0.225197	0.492795		0.0968487	0.427106	0.638801	0.766122
PC O-16:1/16:1	PCO	Glycerophospholipid	0.18297	0.367711	0.328217	0.582878		0.182042	0.486259	0.449624	0.630439		-0.153422	0.49854	0.529198	0.666115		-0.0820414	0.530369	0.746851	0.931071		-0.163978	0.47861	0.486325	0.755863		0.219092	0.474196	0.359913	0.527772
PC O-16:1/18:1	PCO	Glycerophospholipid	0.0521501	0.186734	0.566167	0.76513		-0.0356293	0.266681	0.780012	0.866128		-0.110155	0.342794	0.512155	0.650139		0.0478701	0.507835	0.843362	0.948689		0.011223	0.361216	0.947946	0.982707		0.368557	0.324112	0.0637977	0.156799
PC O-16:1/18:2	PCO	Glycerophospholipid	-0.549598	1.11953	0.333964	0.586354		-0.795944	0.637266	0.0491691	0.134284		-0.512484	0.474575	0.0731828	0.155588		0.0419793	0.7865	0.910752	0.962949		0.0860681	0.71248	0.800433	0.922084		0.675322	0.540461	0.0491097	0.126645
PC O-16:1/20:3	PCO	Glycerophospholipid	0.203132	0.396742	0.316111	0.571074		-0.128335	0.486133	0.586723	0.734121		0.0927438	1.03361	0.890763	0.929879		0.418262	0.694659	0.249421	0.73355		-0.245612	0.763752	0.511855	0.779332		0.180586	0.343949	0.37081	0.53922
PC O-16:2/16:0	PCO	Glycerophospholipid	0.17387	0.29304	0.255271	0.496639		0.08618	0.39653	0.652406	0.776724		-0.139175	0.301709	0.3606	0.507655		-0.102838	0.507184	0.673773	0.903734		-0.196043	0.541764	0.463813	0.743935		0.103615	0.485637	0.658199	0.779564
PC O-18:1/16:0	PCO	Glycerophospholipid	-0.0294823	0.214905	0.774332	0.889079		-0.0445244	0.220291	0.674731	0.794785		-0.0883242	0.216003	0.412271	0.560046		-0.0707273	0.298475	0.624253	0.866834		-0.128102	0.146615	0.122432	0.351072		-0.203529	0.258613	0.153255	0.297695
PC O-18:1/16:1	PCO	Glycerophospholipid	0.0847731	0.362744	0.628881	0.800255		0.0563045	0.465875	0.800342	0.883077		-0.279373	0.605257	0.360333	0.507655		-0.333314	0.579961	0.268119	0.736008		-0.279564	0.292284	0.099226	0.310197		0.105204	0.454064	0.631737	0.762894
PC O-18:1/18:1	PCO	Glycerophospholipid	0.121957	0.197628	0.239734	0.479051		-0.0275456	0.242393	0.811941	0.892112		-0.0521147	0.2326	0.642688	0.756188		-0.0176759	0.419233	0.929422	0.965382		-0.200124	0.230412	0.124074	0.353085		-0.245852	0.197422	0.0495847	0.127243
PC O-18:1/18:2	PCO	Glycerophospholipid	-0.335376	0.198159	0.0193612	0.079419		-0.66398	0.291503	0.00701546	0.0280166	*	-0.802988	0.314042	0.00462988	0.0176151	*	-0.122753	0.300917	0.413286	0.777585		-0.195508	0.412393	0.348875	0.647027		-0.195283	0.305219	0.225767	0.38687
PC O-18:1/20:4	PCO	Glycerophospholipid	-0.975179	0.27132	0.00130093	0.00786576	**	-2.03884	0.0839931	6.89714e-07	0.00024048	***	-1.94693	0.384566	0.000347079	0.00268922	**	-0.0728986	0.326061	0.643378	0.873692		-0.163218	0.220924	0.173879	0.421013		-0.153109	0.315853	0.339363	0.506866
PC O-18:2/16:0	PCO	Glycerophospholipid	0.0730646	0.260312	0.564301	0.763594		0.227372	0.421752	0.294448	0.490882		-0.00161656	0.379368	0.992854	0.993804		-0.0743622	0.541209	0.773995	0.934773		-0.0417834	0.268707	0.745588	0.892554		0.472363	0.465155	0.0856595	0.200639
PC O-18:2/18:1	PCO	Glycerophospholipid	0.111219	0.438652	0.601052	0.785875		-0.0207862	0.287782	0.894298	0.941371		0.179201	0.402806	0.376146	0.523203		0.0280463	0.577958	0.918817	0.965382		0.142637	0.432057	0.501358	0.770075		0.523082	0.363312	0.063554	0.156567
PE 15:0_18:0	PE	Glycerophospholipid	0.0609318	0.296524	0.66975	0.828879		-0.0754821	0.386051	0.684531	0.804516		0.0557294	0.11605	0.343375	0.488003		0.0822806	0.148461	0.282987	0.73743		-0.0528535	0.339193	0.745085	0.892554		-0.399061	0.455558	0.178072	0.329166
PE 15:0_18:1	PE	Glycerophospholipid	-0.817742	0.301248	0.00372113	0.0192688	*	-4.57814	1.35591	0.00164901	0.00903072	**	-3.12814	2.35945	0.0413667	0.100393		-0.0540896	0.280747	0.688807	0.909434		-0.595093	0.181129	0.00182808	0.0285399	*	-0.610941	0.305266	0.0110311	0.042306	*
PE 15:0_20:3	PE	Glycerophospholipid	0.329498	0.351434	0.104065	0.283468		0.178285	0.493454	0.464456	0.640925		0.404464	0.374504	0.0731617	0.155588		0.186559	0.183878	0.0858537	0.564624		0.0679415	0.167989	0.416949	0.70313		-0.247808	0.152236	0.0219676	0.0701458
PE 16:0_16:0	PE	Glycerophospholipid	-0.127026	0.131368	0.0966546	0.26758		-0.085126	0.0895382	0.100673	0.230777		-0.0928996	0.286124	0.508034	0.647264		0.0924458	0.167729	0.285274	0.738071		-0.0581448	0.132693	0.382651	0.674797		-0.0404899	0.252699	0.738238	0.832008
PE 16:0_18:0	PE	Glycerophospholipid	-0.201372	0.0485512	0.000751768	0.0050407	**	-0.155561	0.289829	0.29629	0.491156		-0.0778235	0.354023	0.648792	0.761658		0.0342463	0.243132	0.768537	0.934563		-0.243558	0.228286	0.0755231	0.267622		-0.725597	0.27195	0.00396391	0.0205895	*
PE 16:0_18:1	PE	Glycerophospholipid	-0.241492	0.0984944	0.00538985	0.0259806	*	-0.284489	0.142941	0.0112437	0.0401396	*	-0.444207	0.175111	0.0047654	0.017995	*	0.0103277	0.177223	0.902614	0.962949		-0.217782	0.128869	0.0194555	0.121779		-0.360229	0.169954	0.00904049	0.0368303	*
PE 16:0_18:2	PE	Glycerophospholipid	-0.207145	0.166661	0.0498571	0.163481		-0.294846	0.219855	0.0399901	0.114602		-0.474534	0.209643	0.00717348	0.0251794	*	0.104993	0.106404	0.0919908	0.583176		-0.096344	0.0553653	0.0176741	0.117007		-0.188373	0.200073	0.103035	0.227282
PE 16:0_20:1	PE	Glycerophospholipid	-0.148003	0.0805794	0.0147674	0.0633063		-0.32318	0.264585	0.0523744	0.137994		-0.473027	0.335762	0.034507	0.0869744		0.0876452	0.215076	0.413728	0.777585		-0.171326	0.153713	0.0673191	0.249701		-0.784793	0.174575	0.000550802	0.00484613	**
PE 16:0_20:2	PE	Glycerophospholipid	-0.0236389	0.11385	0.66659	0.828879		-0.652651	0.268877	0.00558852	0.0232892	*	-0.606485	0.476743	0.0466501	0.109507		0.101188	0.297569	0.489383	0.80038		-0.167197	0.147762	0.0646525	0.242578		-1.15436	0.39426	0.0028137	0.0164578	*
PE 16:0_20:3	PE	Glycerophospholipid	-0.324607	0.152451	0.0088977	0.041	*	-0.339847	0.147109	0.00667172	0.0271542	*	-0.508369	0.148308	0.00155744	0.00775755	**	0.0155829	0.119543	0.785175	0.937376		-0.250256	0.267922	0.104994	0.320186		-0.535284	0.284252	0.0135774	0.0503916
PE 16:0_22:4	PE	Glycerophospholipid	-0.262618	0.200291	0.0427331	0.144656		-0.153909	0.17181	0.115708	0.255878		-0.773536	0.238863	0.00193016	0.00906701	**	-0.0151582	0.20091	0.874215	0.955432		-0.202162	0.172836	0.0590792	0.229728		-0.550071	0.190083	0.00293863	0.0169986	*
PE 16:0_22:5	PE	Glycerophospholipid	0.117514	0.135366	0.124209	0.317774		-0.14805	0.340496	0.385976	0.580907		0.0564941	0.31547	0.709303	0.809968		0.12966	0.302576	0.392223	0.773311		-0.0234873	0.351016	0.888305	0.956181		-0.818067	0.388805	0.00927531	0.03729	*
PE 16:0_22:6	PE	Glycerophospholipid	-0.23294	0.0874493	0.00398803	0.0204484	*	-0.169297	0.237673	0.186429	0.365863		0.0994618	0.278396	0.46911	0.614261		0.173769	0.280407	0.238092	0.727393		0.0104328	0.299224	0.941601	0.980991		-0.444918	0.360511	0.0508703	0.130223
PE 16:1_18:0	PE	Glycerophospholipid	-0.188283	0.0310172	0.000170539	0.00143858	**	-0.208586	0.114607	0.0152271	0.0520509		-0.203469	0.222892	0.11079	0.212247		-0.00854131	0.184524	0.922545	0.965382		-0.25714	0.141704	0.0153786	0.108689		-0.528065	0.227085	0.00651719	0.0296845	*
PE 16:1_18:1	PE	Glycerophospholipid	-0.14767	0.27154	0.290827	0.540337		-0.114181	0.250739	0.366136	0.55991		-0.149889	0.248517	0.248748	0.382633		0.138464	0.11353	0.0525963	0.506494		-0.00748111	0.106826	0.883151	0.956181		-0.0469889	0.213433	0.648312	0.771344
PE 16:1_20:1	PE	Glycerophospholipid	-0.423088	0.455223	0.106237	0.287141		0.172073	0.228224	0.167092	0.339375		-0.0737523	0.294696	0.605598	0.730629		0.0501649	0.552996	0.849157	0.948913		0.055392	0.508396	0.819503	0.931674		-0.78279	0.959024	0.142023	0.282697
PE 16:1_20:2	PE	Glycerophospholipid	-0.0785681	0.279051	0.563142	0.763594		-0.0547816	0.328019	0.727771	0.831965		0.0435613	0.167164	0.591366	0.717597		0.0056479	0.331018	0.971394	0.987795		-0.150724	0.342318	0.380585	0.674109		-0.184825	0.251467	0.175629	0.326613
PE 17:0_18:1	PE	Glycerophospholipid	-0.185803	0.260499	0.185964	0.418415		-0.163934	0.22219	0.17433	0.34866		-0.234611	0.166475	0.0344722	0.0869744		0.0760256	0.277283	0.572964	0.835507		-0.137304	0.11389	0.0543321	0.220277		-0.54925	0.156959	0.00144016	0.00989731	**
PE 17:0_20:1	PE	Glycerophospholipid	-0.0771933	0.183289	0.399651	0.650098		-0.307035	0.27302	0.0657298	0.166473		-0.435359	0.210522	0.00985019	0.0322659	*	0.12803	0.119413	0.0745655	0.564624		-0.0556738	0.0528697	0.0781167	0.271462		-0.727948	0.540857	0.0395675	0.107603
PE 17:1_17:1	PE	Glycerophospholipid	-0.130961	0.269985	0.339081	0.592118		-0.0991388	0.239541	0.407116	0.593021		-0.125246	0.376084	0.497842	0.639733		0.0276004	0.17558	0.742948	0.931071		-0.00882436	0.222366	0.933557	0.978837		-0.0499158	0.141993	0.475783	0.6362
PE 17:1_18:0	PE	Glycerophospholipid	-0.131131	0.291972	0.372074	0.618744		-0.0504601	0.234187	0.65512	0.777503		0.346595	1.17722	0.546283	0.682691		0.185453	0.18344	0.0866226	0.564624		-0.000564877	0.234242	0.995956	0.999487		-0.396258	0.27357	0.0317077	0.0914545
PE 17:1_18:1	PE	Glycerophospholipid	-0.0941851	0.314078	0.539236	0.742159		-0.0308949	0.278316	0.816188	0.894866		0.00592653	0.25237	0.96064	0.967239		0.255399	0.0762559	0.00170016	0.298606		0.0785556	0.122902	0.226146	0.49384		-0.0408273	0.271143	0.75327	0.843501
PE 18:0_19:1	PE	Glycerophospholipid	0.262265	0.174345	0.028208	0.10367		0.752123	0.139018	0.000267797	0.00254651	**	1.02179	0.311891	0.00184782	0.00882565	**	0.0539494	0.275219	0.683786	0.909434		0.049168	0.266075	0.700648	0.879099		-0.4898	0.3148	0.0253724	0.0773463
PE 18:0_20:1	PE	Glycerophospholipid	-0.129487	0.231971	0.280039	0.531311		-0.210615	0.169295	0.0497258	0.135099		-0.278833	0.293409	0.100775	0.197397		0.0535983	0.141819	0.445647	0.777585		-0.116657	0.0772881	0.0279126	0.15061		-0.495214	0.189738	0.0042963	0.0218648	*
PE 18:0_20:2	PE	Glycerophospholipid	-0.17503	0.27855	0.232705	0.475408		-0.367027	0.170338	0.00853507	0.0322299	*	-0.535776	0.371077	0.0320201	0.0814916		0.102535	0.166358	0.24021	0.727393		-0.241283	0.120577	0.0110362	0.0870693		-0.693221	0.344898	0.0108695	0.0419733	*
PE 18:0_20:3	PE	Glycerophospholipid	-0.149977	0.217138	0.197364	0.434615		-0.382314	0.286648	0.0406451	0.115844		-0.610374	0.324403	0.0136165	0.0410457	*	0.0385278	0.199095	0.687533	0.909434		-0.26238	0.216985	0.0538778	0.219641		-0.592774	0.281085	0.00920153	0.03729	*
PE 18:0_20:4	PE	Glycerophospholipid	-0.266182	0.106454	0.00502084	0.0247726	*	-0.310797	0.2377	0.0430838	0.120819		-0.664742	0.204212	0.00189305	0.00900058	**	0.0530612	0.2088	0.600253	0.856219		0.0517045	0.105527	0.334796	0.632334		-0.122382	0.149773	0.141698	0.282586
PE 18:0_20:5	PE	Glycerophospholipid	0.29355	0.596853	0.333175	0.586354		0.732471	0.44712	0.021521	0.0699097		1.34914	0.543591	0.00515777	0.0191994	*	0.33355	0.424545	0.15379	0.657292		0.140353	0.496535	0.561672	0.810856		0.0263738	0.581852	0.924146	0.964553
PE 18:0_22:1	PE	Glycerophospholipid	0.0894472	0.141915	0.231524	0.474851		0.295335	0.0946416	0.0022184	0.0112643	*	0.0458647	0.48486	0.842823	0.8923		0.257758	0.230163	0.0664701	0.554391		0.022185	0.411584	0.909877	0.966627		-1.5434	1.78196	0.181654	0.331923
PE 18:0_22:3	PE	Glycerophospholipid	0.290108	0.201038	0.0320739	0.114398		0.67359	0.369063	0.0150845	0.0517323		0.754366	0.749367	0.0875497	0.18027		0.234907	0.344948	0.202486	0.698685		-0.0453725	0.512211	0.852646	0.946149		-0.262311	0.192578	0.0381869	0.105215
PE 18:0_22:4	PE	Glycerophospholipid	-0.0988359	0.237138	0.404113	0.652164		-0.125847	0.195515	0.223477	0.417346		-0.488635	0.172596	0.00318711	0.0129717	*	0.117473	0.150648	0.156171	0.657292		-0.122939	0.246778	0.327716	0.625531		-0.33701	0.292052	0.0613092	0.152111
PE 18:0_22:5	PE	Glycerophospholipid	0.00346418	0.248015	0.97658	0.990789		-0.193615	0.353591	0.287981	0.484576		-0.424326	0.290484	0.0308953	0.0790134		0.0468661	0.340838	0.773833	0.934773		-0.0866467	0.469359	0.700926	0.879099		-0.321868	0.293402	0.0702168	0.170178
PE 18:0_24:4	PE	Glycerophospholipid	-0.242278	0.352353	0.198984	0.436345		-0.0672725	0.319664	0.662457	0.783823		-0.797736	0.458923	0.017737	0.0504156		0.161109	0.256278	0.232528	0.727393		-0.165765	0.337742	0.334064	0.632334		-0.552154	0.334104	0.0209191	0.0673917
PE 18:1_18:0	PE	Glycerophospholipid	-0.101375	0.14945	0.203919	0.441613		-0.150792	0.23942	0.231808	0.423232		-0.272923	0.152016	0.0159365	0.0468247	*	0.0544883	0.0969536	0.277251	0.736008		-0.117794	0.091334	0.044838	0.20129		-0.331173	0.150941	0.00800906	0.0336766	*
PE 18:1_18:1	PE	Glycerophospholipid	-0.150858	0.0717416	0.00929453	0.0422699	*	-0.222679	0.24834	0.115454	0.255878		-0.397557	0.113971	0.00145759	0.00746774	**	0.050454	0.0896197	0.276541	0.736008		-0.162573	0.0963573	0.0195591	0.121779		-0.46028	0.231421	0.0112695	0.0429062	*
PE 18:1_19:0	PE	Glycerophospholipid	0.00245837	0.163326	0.974763	0.989905		-0.00462486	0.348636	0.977757	0.990496		-0.0854636	0.402962	0.660054	0.77044		0.121014	0.264037	0.36337	0.767613		-0.0725483	0.189026	0.439163	0.727708		-0.288947	0.301144	0.0984779	0.219843
PE 18:1_19:1	PE	Glycerophospholipid	0.0384443	0.150273	0.597901	0.784818		-0.054254	0.338968	0.738508	0.838739		-0.0877518	0.329087	0.583109	0.712966		0.0402032	0.127937	0.521004	0.80244		0.0422689	0.156881	0.579349	0.82167		-0.228918	0.227433	0.0875807	0.203771
PE 18:1_20:0	PE	Glycerophospholipid	-0.13081	0.151663	0.126015	0.321492		-0.230152	0.160927	0.0329654	0.0974062		-0.347788	0.287592	0.0538653	0.122219		0.0941617	0.188007	0.32545	0.749157		-0.0887105	0.0420834	0.00921536	0.0771141		-0.637061	0.167997	0.00106038	0.00804502	**
PE 18:1_20:1	PE	Glycerophospholipid	-0.165153	0.208745	0.151597	0.360388		-0.331999	0.105828	0.00217475	0.0111032	*	-0.562744	0.294596	0.0129359	0.0397969	*	0.0992705	0.147987	0.208009	0.698685		-0.163109	0.111953	0.0311448	0.161275		-0.596925	0.23272	0.00457725	0.0228209	*
PE 18:1_20:2	PE	Glycerophospholipid	-0.137648	0.193229	0.186407	0.418415		-0.282037	0.28879	0.0943452	0.219789		-0.511356	0.293441	0.0175918	0.0503204		0.0871267	0.220497	0.426843	0.777585		-0.161489	0.159042	0.0856836	0.284524		-0.563382	0.235488	0.00588734	0.0278916	*
PE 18:1_20:3	PE	Glycerophospholipid	-0.228522	0.0947619	0.00572127	0.0273263	*	-0.28936	0.223826	0.0445285	0.123546		-0.574797	0.207496	0.00345352	0.0138405	*	0.00839511	0.173347	0.918979	0.965382		-0.0568067	0.113686	0.326434	0.624223		-0.435656	0.150882	0.00296301	0.0170455	*
PE 18:1_20:4	PE	Glycerophospholipid	-0.354037	0.213439	0.0206715	0.0831004		-0.282739	0.305576	0.107357	0.243591		-0.586605	0.246097	0.00596534	0.0216658	*	0.105706	0.184493	0.269371	0.736008		0.0502466	0.0743669	0.205358	0.464946		0.011263	0.173714	0.891739	0.943164
PE 18:1_20:5	PE	Glycerophospholipid	-1.03621	1.54461	0.207982	0.445092		0.206373	2.20222	0.844262	0.909043		0.961909	2.10506	0.364655	0.511299		-0.097892	1.83422	0.91076	0.962949		0.0707967	1.5915	0.925551	0.975934		0.529254	1.03595	0.31703	0.487416
PE 18:1_22:0	PE	Glycerophospholipid	-0.0335783	0.06704	0.325425	0.579889		0.186222	0.191644	0.0955103	0.222008		-0.106434	0.330195	0.510927	0.649367		0.235958	0.301661	0.155189	0.657292		0.0603676	0.234154	0.595175	0.83229		-0.167529	0.0867928	0.0124858	0.0470238	*
PE 18:1_22:1	PE	Glycerophospholipid	-0.0455312	0.201023	0.639172	0.808433		-0.177729	0.258957	0.199654	0.386022		-0.356646	0.342067	0.0801321	0.167972		0.155312	0.165435	0.103741	0.600092		-0.0931583	0.115819	0.146482	0.386348		-0.283977	0.232791	0.0525658	0.133584
PE 18:1_22:2	PE	Glycerophospholipid	-0.16809	0.129226	0.0437418	0.147593		-0.242095	0.161635	0.0285912	0.08796		-0.472474	0.425504	0.0679996	0.146353		0.124081	0.289937	0.392786	0.773311		-0.164521	0.367662	0.373648	0.666674		-0.447874	0.16056	0.00336629	0.0184529	*
PE 18:1_22:3	PE	Glycerophospholipid	-0.257656	0.284505	0.112847	0.299068		-0.379472	0.288428	0.0423091	0.118966		-0.980704	0.472655	0.00973707	0.0321293	*	0.202991	0.275459	0.174739	0.67217		-0.233932	0.346893	0.206062	0.46553		-0.643469	0.247983	0.00438866	0.0221977	*
PE 18:1_22:4	PE	Glycerophospholipid	-0.212034	0.214281	0.0913592	0.256198		-0.250482	0.250418	0.0889535	0.210987		-0.76367	0.228334	0.00170922	0.00827627	**	-0.0139951	0.247722	0.905568	0.962949		-0.177492	0.245948	0.181893	0.428756		-0.537447	0.297895	0.015679	0.0549026
PE 18:1_22:6	PE	Glycerophospholipid	-0.112296	0.201344	0.280386	0.531311		-0.0322808	0.225143	0.76456	0.858079		-0.229147	0.226945	0.086895	0.179274		0.118413	0.25788	0.362567	0.767613		-0.0185579	0.277131	0.888219	0.956181		-0.208166	0.267378	0.156676	0.301673
PE 18:1_24:0	PE	Glycerophospholipid	-0.0810999	0.214137	0.444765	0.679159		-0.218133	0.498723	0.383443	0.580327		-0.416187	0.193852	0.00864388	0.0293196	*	-0.0759099	0.376041	0.675102	0.903734		-0.110796	0.211025	0.305515	0.597325		-0.245028	0.250841	0.0942955	0.214625
PE 18:1_24:1	PE	Glycerophospholipid	0.0162206	0.197693	0.863356	0.938264		0.0127432	0.234659	0.909206	0.945194		0.0909779	0.577209	0.742293	0.831305		0.186651	0.290103	0.223638	0.723025		0.151302	0.368007	0.409943	0.698372		-0.214245	0.195953	0.0708403	0.171293
PE 18:2_18:0	PE	Glycerophospholipid	-0.098795	0.0783504	0.0478502	0.159009		-0.0942291	0.205585	0.363347	0.558376		-0.315214	0.209073	0.0280109	0.072884		0.0552863	0.0775381	0.186081	0.685233		-0.148623	0.169043	0.120727	0.348433		-0.365141	0.168534	0.00837213	0.0347583	*
PE 18:2_18:1	PE	Glycerophospholipid	-0.254724	0.152277	0.0201136	0.081863		-0.328445	0.22869	0.0325443	0.0969837		-0.456268	0.120023	0.00105037	0.00575228	**	0.025491	0.101962	0.605961	0.857353		-0.0351468	0.0828117	0.396345	0.685251		-0.293222	0.192787	0.0272526	0.0810611
PE 18:2_20:1	PE	Glycerophospholipid	-0.19522	0.173129	0.06526	0.203097		-0.410503	0.273573	0.0284292	0.08796		-0.621285	0.318741	0.0120763	0.0381169	*	0.0583208	0.186092	0.522062	0.80244		-0.162411	0.135824	0.0555882	0.223635		-0.733999	0.206924	0.00136773	0.00967576	**
PE 18:2_20:2	PE	Glycerophospholipid	-0.191447	0.145548	0.0423375	0.143783		-0.200874	0.246957	0.143074	0.302946		-0.458044	0.298803	0.0265908	0.0698844		0.040209	0.117422	0.48654	0.797195		-0.0654292	0.13167	0.328794	0.626088		-0.547606	0.214406	0.00464889	0.0230555	*
PE 18:2_20:3	PE	Glycerophospholipid	-0.0311964	0.215192	0.762058	0.881153		-0.0192201	0.317557	0.898882	0.942115		-0.327957	0.479663	0.20103	0.329589		0.0160757	0.281301	0.904485	0.962949		0.0381649	0.264389	0.76303	0.899129		-0.440909	0.499994	0.119918	0.255773
PE 18:2_20:4	PE	Glycerophospholipid	-0.363659	0.234061	0.0254867	0.0965908		-0.263021	0.199188	0.0418588	0.118079		-0.515727	0.178098	0.00293144	0.0123809	*	0.14232	0.138808	0.083614	0.564624		0.0633833	0.112452	0.276054	0.56287		0.00634261	0.143337	0.925942	0.964621
PE 18:2_22:1	PE	Glycerophospholipid	0.200902	0.286134	0.191503	0.423492		0.0500678	0.161766	0.526964	0.697728		0.115368	0.344185	0.495222	0.63872		0.208328	0.48795	0.393801	0.773311		0.0447846	0.399562	0.814449	0.929023		-0.332039	0.536517	0.238611	0.402329
PE 18:3_18:0	PE	Glycerophospholipid	-0.769003	0.305994	0.00492959	0.0244377	*	-0.848216	0.291769	0.00288906	0.0137989	*	-0.926355	0.234636	0.000908689	0.00508283	**	0.0363962	0.183042	0.679591	0.905256		-0.00232735	0.198727	0.980362	0.9927		-0.180888	0.117742	0.0264071	0.0792789
PE 18:3_18:1	PE	Glycerophospholipid	-2.00743	0.254761	0.00532577	0.025857	*	-1.97089	0.122651	0.00128841	0.00736437	**						0.270084	0.17034	0.023897	0.39937		0.508274	0.59093	0.126789	0.356509		-0.106922	0.240239	0.375966	0.543697
PE 20:1_20:1	PE	Glycerophospholipid	-0.122536	0.222442	0.285494	0.534378		-0.227413	0.282113	0.145812	0.30565		-0.553503	0.336795	0.0213002	0.0587863		0.168256	0.218486	0.160176	0.657292		-0.166598	0.132635	0.0483836	0.208269		-0.567934	0.203512	0.00336093	0.0184529	*
PE 20:1_22:4	PE	Glycerophospholipid	-0.213332	0.213546	0.0892307	0.253611		-0.194528	0.253188	0.160926	0.330057		-0.359905	0.207847	0.0179639	0.0509221		0.0345001	0.294489	0.806288	0.942499		-0.0549224	0.112602	0.336721	0.632838		-0.540757	0.244132	0.00774504	0.0330982	*
PE 20:1_22:5	PE	Glycerophospholipid	-0.655651	1.9506	0.494094	0.721336		-0.383873	0.876001	0.382631	0.580327		0.169002	1.05978	0.739419	0.829863		0.954642	0.612048	0.0251752	0.39937		-0.0351269	0.887882	0.93376	0.978837		-0.726247	1.07027	0.203787	0.359806
PE 20:2_20:1	PE	Glycerophospholipid	-0.177898	0.125875	0.0341772	0.120368		-0.347378	0.167392	0.0097314	0.0362244	*	-0.561419	0.168063	0.00171697	0.00827627	**	0.0674242	0.172096	0.43046	0.777585		-0.144502	0.209157	0.197271	0.452428		-0.642395	0.134513	0.000435601	0.00410877	**
PE 20:2_20:2	PE	Glycerophospholipid	-0.0400873	0.273822	0.759813	0.881153		-0.360292	0.555921	0.220873	0.414782		-0.612276	0.627291	0.0944753	0.190407		0.182525	0.41458	0.380623	0.771793		0.164025	0.469192	0.534772	0.794562		-0.42165	0.34955	0.0948014	0.214842
PE 20:3_20:1	PE	Glycerophospholipid	-0.137169	0.200212	0.200291	0.438295		-0.225229	0.185207	0.0530266	0.139012		-0.515433	0.26545	0.0122352	0.0384324	*	0.159045	0.243659	0.218182	0.714082		-0.0864808	0.236258	0.459031	0.742176		-0.696596	0.294417	0.00612606	0.0286215	*
PE O-16:0/16:0	PEO	Glycerophospholipid	0.154127	0.106893	0.032154	0.114398		-0.0528058	0.142859	0.454954	0.631981		0.192726	0.379821	0.319921	0.46542		0.0212609	0.171286	0.795111	0.939743		-0.19294	0.193149	0.0892485	0.289022		-0.0638929	0.355233	0.708114	0.812061
PE O-16:0/18:1	PEO	Glycerophospholipid	-0.683041	0.197988	0.00151996	0.00898239	**	-4.03453	1.08436	0.0232427	0.0736723		-2.32437	2.19947	0.124943	0.233792		-0.106864	0.274715	0.433477	0.777585		-0.679652	0.164385	0.00076098	0.0160923	*	-0.634309	0.34475	0.0146822	0.0531058
PE O-16:0/20:3	PEO	Glycerophospholipid	0.596386	0.41423	0.0322999	0.114528		0.386206	0.519642	0.171872	0.345727		0.69464	0.453632	0.0266805	0.0699445		0.164068	0.227992	0.182873	0.68138		-0.0288956	0.0976511	0.544357	0.801903		-0.336383	0.248642	0.0389663	0.107081
PE O-16:0/20:5	PEO	Glycerophospholipid	-0.288449	0.256586	0.0657942	0.203097		-0.463334	0.250516	0.0144273	0.0496415	*	-0.455014	0.189106	0.00576754	0.0212424	*	0.0246162	0.308643	0.867124	0.954336		-0.269279	0.257084	0.0791933	0.273387		-0.386509	0.212912	0.0153582	0.0545087
PE O-16:0/22:4	PEO	Glycerophospholipid	0.0750588	0.150064	0.326013	0.579949		0.128001	0.270212	0.349214	0.546005		-0.0167785	0.23377	0.880274	0.921688		-0.0509952	0.104105	0.3349	0.751429		-0.222469	0.11572	0.0126577	0.0954105		-0.474864	0.225582	0.00925988	0.03729	*
PE O-16:0/22:5	PEO	Glycerophospholipid	0.655588	1.34448	0.336844	0.589195		0.221896	1.01098	0.649284	0.774403		0.410324	1.23448	0.498621	0.639947		-0.314866	0.804348	0.430814	0.777585		-0.687845	0.689286	0.139892	0.382054
PE O-16:1/16:0	PEO	Glycerophospholipid	-0.319131	0.151287	0.009193	0.0419907	*	-0.369128	0.536574	0.198808	0.385814		0.651413	0.433448	0.0282916	0.0734318		-0.0703888	0.165922	0.396536	0.776025		-0.505315	0.178945	0.00321736	0.042067	*	-0.313082	0.266459	0.0583501	0.145838
PE O-16:1/16:1	PEO	Glycerophospholipid	-0.0262324	0.120142	0.65094	0.816407		0.0430088	0.204734	0.663009	0.783823		0.323402	0.19815	0.0217811	0.0599457		0.0567791	0.140285	0.416631	0.777585		-0.106581	0.245283	0.386259	0.677898		-0.0700062	0.258025	0.576812	0.718771
PE O-16:1/18:1	PEO	Glycerophospholipid	-0.29004	0.173832	0.0202811	0.082171		-0.609124	0.115704	0.000297969	0.00270907	**	-0.359351	0.159996	0.00737391	0.0255974	*	0.0494864	0.0336534	0.0302701	0.421229		-0.162216	0.0328473	0.00038235	0.0108091	*	-0.138778	0.274494	0.321456	0.490789
PE O-16:1/18:2	PEO	Glycerophospholipid	-0.261537	0.0764963	0.00157274	0.0091904	**	-0.440969	0.156055	0.00320954	0.0149874	*	-0.291556	0.0800844	0.00123892	0.00654499	**	0.0209304	0.112479	0.698696	0.913323		-0.138793	0.0843762	0.0212378	0.129911		-0.210053	0.24712	0.130139	0.271164
PE O-16:1/18:3	PEO	Glycerophospholipid	-0.035114	0.184909	0.692952	0.840837		0.102289	0.0752107	0.03836	0.110536		0.287077	0.217137	0.0417074	0.100674		-0.0637518	0.210229	0.534917	0.810857		0.0152795	0.13142	0.807716	0.926005		-0.30625	0.348034	0.120499	0.256428
PE O-16:1/20:2	PEO	Glycerophospholipid	-0.0769417	0.15717	0.33516	0.587231		-0.0207269	0.153706	0.778037	0.864853		0.182264	0.222823	0.141384	0.255039		0.149844	0.0843963	0.0165373	0.369566		-0.0368045	0.107631	0.487113	0.755965		-0.0456161	0.234261	0.685726	0.795959
PE O-16:1/20:3	PEO	Glycerophospholipid	-0.189615	0.188588	0.0878153	0.251123		-0.171959	0.189363	0.112143	0.2508		-0.0882472	0.113669	0.157576	0.275627		0.0915176	0.118793	0.160051	0.657292		-0.157759	0.194777	0.144364	0.385112		-0.166603	0.274637	0.246461	0.409596
PE O-16:1/20:4	PEO	Glycerophospholipid	-0.286605	0.141486	0.0105809	0.0470964	*	-0.382195	0.157416	0.00558352	0.0232892	*	-0.540959	0.135975	0.000882396	0.00498912	**	0.0899334	0.147721	0.245048	0.73355		-0.151914	0.181203	0.13411	0.373082		-0.143341	0.261766	0.287964	0.456815
PE O-16:1/20:5	PEO	Glycerophospholipid	-0.253488	0.135789	0.0139832	0.0614555		-0.309747	0.162522	0.0130362	0.0460673	*	-0.38699	0.135003	0.00304374	0.012584	*	0.0618073	0.114797	0.294996	0.73852		-0.102547	0.140161	0.177182	0.42605		-0.0869526	0.171483	0.320212	0.490149
PE O-16:1/22:4	PEO	Glycerophospholipid	0.0563403	0.127739	0.379852	0.62831		0.0855326	0.24817	0.483899	0.661601		-0.0154014	0.0924627	0.728446	0.823695		0.0456134	0.144805	0.520056	0.80244		-0.00949725	0.10779	0.853419	0.946149		-0.140663	0.255406	0.285587	0.455113
PE O-16:1/22:5	PEO	Glycerophospholipid	0.0143511	0.181877	0.868523	0.938507		0.0598047	0.149004	0.420201	0.603102		-0.177623	0.128087	0.0361916	0.0907827		-0.0752944	0.14788	0.318466	0.749157		-0.0595141	0.144144	0.40814	0.696435		-0.172118	0.272647	0.230913	0.393756
PE O-16:1/22:6	PEO	Glycerophospholipid	0.21978	0.142324	0.0259835	0.0981182		0.307569	0.179173	0.018484	0.0611844		0.108584	0.0784112	0.0363435	0.0909458		-0.00450099	0.213397	0.964644	0.982761		-0.0858782	0.114372	0.168454	0.417845		-0.0834066	0.274594	0.534284	0.686465
PE O-17:1/18:1	PEO	Glycerophospholipid	-0.0035355	0.173167	0.965775	0.986524		0.0155767	0.130995	0.803464	0.885589		0.0457912	0.165036	0.568579	0.702995		0.0916158	0.10443	0.121319	0.622762		-0.084427	0.105838	0.149037	0.38876		-0.0879072	0.258589	0.489503	0.647108
PE O-17:1/18:2	PEO	Glycerophospholipid	-0.0396028	0.226253	0.71546	0.853331		-0.010634	0.144325	0.877127	0.926757		-0.0171976	0.162935	0.825013	0.879579		0.0230863	0.123722	0.69792	0.913323		-0.0956545	0.104322	0.109654	0.326774		-0.128334	0.295189	0.386033	0.554426
PE O-17:1/20:3	PEO	Glycerophospholipid	-0.266035	0.244696	0.0718985	0.216686		-0.373434	0.452094	0.138468	0.296191		0.0252856	0.198481	0.789888	0.85152		0.0272637	0.236302	0.809145	0.942499		-0.0321808	0.126387	0.599566	0.835693		-0.297413	0.355117	0.134407	0.276061
PE O-17:1/20:4	PEO	Glycerophospholipid	-0.307695	0.16632	0.0144144	0.062562		-0.390691	0.189884	0.0100251	0.037054	*	-0.580768	0.151909	0.00102783	0.00565845	**	0.101249	0.181483	0.280261	0.737269		-0.0137566	0.166414	0.862344	0.950487		-0.0635733	0.214174	0.543163	0.693317
PE O-17:1/22:4	PEO	Glycerophospholipid	0.206913	0.16502	0.0486267	0.16096		0.2373	0.325745	0.178658	0.355598		0.0697085	0.247042	0.562325	0.696909		0.0428375	0.245484	0.716277	0.920722		0.0429448	0.187645	0.635782	0.84717		-0.0833989	0.293828	0.560127	0.70572
PE O-17:1/22:5	PEO	Glycerophospholipid	0.0918119	0.115542	0.150241	0.360388		0.0986279	0.177517	0.281967	0.480354		-0.0702637	0.0561668	0.048947	0.113972		0.0317351	0.18957	0.727158	0.922829		-0.0870992	0.0504941	0.0181924	0.117466		-0.226851	0.312131	0.17946	0.330219
PE O-18:0/16:0	PEO	Glycerophospholipid	0.120463	0.16721	0.182485	0.414055		0.0117247	0.385794	0.949081	0.971637		0.216453	0.234728	0.10821	0.208449		0.139957	0.193447	0.18102	0.679313		-0.109441	0.310897	0.475222	0.75059		-0.395538	0.371632	0.075997	0.181664
PE O-18:0/16:1	PEO	Glycerophospholipid	0.063501	0.104105	0.244297	0.483052		0.0332245	0.307044	0.82071	0.896486		0.00993464	0.108019	0.847103	0.895137		0.10018	0.0882688	0.0641296	0.554391		-0.293359	0.287438	0.0845873	0.281778		-0.672084	0.437916	0.0264926	0.0792789
PE O-18:0/18:1	PEO	Glycerophospholipid	-0.0429991	0.165392	0.592196	0.78247		-0.0392081	0.112693	0.480035	0.65722		-0.0459985	0.196218	0.62785	0.742908		0.0226874	0.246754	0.847149	0.948689		-0.221408	0.136054	0.0219864	0.132935		-0.586035	0.17347	0.00164554	0.0106561	*
PE O-18:0/18:3	PEO	Glycerophospholipid	0.329948	0.393164	0.133816	0.333265		0.0508908	0.179251	0.560032	0.719534		0.0187554	0.614552	0.948868	0.964419		0.689722	0.376576	0.0351685	0.451569		0.147208	0.568872	0.640519	0.850016		-0.0369186	0.532209	0.898447	0.945401
PE O-18:0/20:3	PEO	Glycerophospholipid	0.448338	0.696276	0.223334	0.465353		0.240882	0.867651	0.568361	0.724124		0.459086	1.01232	0.431272	0.579089		0.413589	0.950001	0.447984	0.777585		-0.322231	0.650255	0.394703	0.684676		-1.01714	1.32722	0.161748	0.30735
PE O-18:0/20:4	PEO	Glycerophospholipid	-0.226427	0.0616427	0.00119752	0.00741188	**	-0.51214	0.153076	0.00170707	0.00929998	**	-0.467459	0.18625	0.00495301	0.018503	*	0.0354244	0.200222	0.712581	0.919934		-0.129282	0.109374	0.0573947	0.227405		-0.418243	0.289107	0.0318284	0.0915504
PE O-18:0/22:4	PEO	Glycerophospholipid	-0.130847	0.107937	0.0534996	0.173791		-0.492768	0.222589	0.00776006	0.030063	*	-0.283901	0.120854	0.00628524	0.0226702	*	-0.108648	0.282692	0.438577	0.777585		-0.304112	0.175716	0.0179939	0.117466		-0.95787	0.276511	0.00149644	0.0100434	*
PE O-18:0/22:6	PEO	Glycerophospholipid	0.0015381	0.240271	0.989265	0.99593		-0.170877	0.278527	0.242025	0.433489		-0.343714	0.235004	0.0307763	0.0789019		-0.0158401	0.291166	0.909045	0.962949		-0.123377	0.0940422	0.0426614	0.196581		-0.323821	0.230073	0.034607	0.0984607
PE O-18:1/16:0	PEO	Glycerophospholipid	0.0568183	0.132486	0.39188	0.640479		0.231899	0.233957	0.0909758	0.213365		0.590811	0.135261	0.00061567	0.00385881	**	0.0449194	0.0699926	0.224598	0.723025		-0.15777	0.134476	0.0585902	0.228677		-0.265234	0.325384	0.142427	0.282963
PE O-18:1/16:1	PEO	Glycerophospholipid	0.0109817	0.115822	0.842463	0.923706		0.0665936	0.209803	0.517042	0.687199		0.220089	0.0953255	0.00668569	0.0240317	*	0.0551085	0.177327	0.525365	0.80244		-0.101023	0.134972	0.169518	0.418111		-0.125497	0.257493	0.337052	0.504324
PE O-18:1/18:1	PEO	Glycerophospholipid	0.0486111	0.203417	0.621411	0.794617		0.0942625	0.172227	0.288173	0.484576		0.1966	0.218338	0.114348	0.217075		0.205027	0.0809906	0.00480118	0.298606		-0.00251863	0.154607	0.972687	0.9927		-0.061087	0.268901	0.638202	0.766122
PE O-18:1/18:2	PEO	Glycerophospholipid	-0.0465634	0.138018	0.492596	0.720637		-0.0542361	0.10445	0.310173	0.502231		-0.0162891	0.177241	0.847214	0.895137		0.141967	0.0928924	0.0268446	0.402646		-0.0229001	0.151866	0.752931	0.894961		-0.0349978	0.255822	0.774936	0.859489
PE O-18:1/18:3	PEO	Glycerophospholipid	-0.222235	0.351429	0.230249	0.474095		-0.292341	0.428612	0.201913	0.388019		0.118913	0.35613	0.496781	0.639733		-0.137084	0.394445	0.480488	0.791787		-0.323134	0.39477	0.141178	0.384562		-0.411586	0.496574	0.137452	0.278347
PE O-18:1/20:1	PEO	Glycerophospholipid	0.142109	0.100769	0.0344014	0.120664		0.13647	0.36214	0.446864	0.629098		0.360331	0.342319	0.0781967	0.16491		0.0552469	0.139331	0.425367	0.777585		5.8071e-05	0.189682	0.999487	0.999487		-0.133797	0.315129	0.396186	0.563145
PE O-18:1/20:2	PEO	Glycerophospholipid	0.127018	0.137058	0.106956	0.288341		0.207371	0.334384	0.237805	0.428869		0.380086	0.242632	0.0248326	0.0668238		0.105005	0.182026	0.266605	0.736008		-0.00177636	0.0961091	0.969014	0.9927		-0.00837613	0.303712	0.953785	0.980956
PE O-18:1/20:3	PEO	Glycerophospholipid	-0.0153219	0.11681	0.783879	0.895841		-0.00658878	0.262096	0.957869	0.979404		0.0755883	0.127742	0.256356	0.392604		0.0572631	0.148563	0.437355	0.777585		-0.0127025	0.0792851	0.738264	0.891821		-0.0661469	0.23027	0.555625	0.703433
PE O-18:1/20:4	PEO	Glycerophospholipid	-0.24858	0.134562	0.0144851	0.062609		-0.360788	0.246316	0.0306374	0.0931589		-0.474905	0.0800615	0.000186723	0.00159896	**	0.0325074	0.151055	0.655509	0.88443		0.00264291	0.133371	0.966781	0.9927		-0.100042	0.22614	0.378556	0.546686
PE O-18:1/20:5	PEO	Glycerophospholipid	-0.17225	0.222403	0.158344	0.373877		-0.33483	0.169006	0.0114217	0.0406149	*	-0.465516	0.100484	0.000490174	0.00338929	**	-0.173735	0.204751	0.130639	0.638869		-0.0338075	0.155727	0.652756	0.852413		-0.178316	0.364504	0.335459	0.504324
PE O-18:1/22:1	PEO	Glycerophospholipid	-0.145705	0.563228	0.593959	0.78247		0.103037	0.737273	0.770275	0.860776		0.344996	0.561461	0.241414	0.372998		0.256973	0.392225	0.374158	0.767613		-0.0659267	0.233607	0.611912	0.836216		0.137406	0.457642	0.590509	0.729945
PE O-18:1/22:4	PEO	Glycerophospholipid	0.0596763	0.0867708	0.198907	0.436345		0.153602	0.0739489	0.00970041	0.0362244	*	-0.108239	0.185815	0.262668	0.397039		-0.0802936	0.195741	0.410916	0.777585		-0.0728374	0.15088	0.341126	0.638314		-0.108357	0.221856	0.336148	0.504324
PE O-18:1/22:5	PEO	Glycerophospholipid	0.0875246	0.100583	0.123556	0.317542		0.0901506	0.146239	0.240141	0.431594		-0.187075	0.104162	0.0159174	0.0468247	*	-0.0572066	0.209348	0.574198	0.83614		-0.0923106	0.105679	0.122506	0.351072		-0.0821579	0.242309	0.490566	0.647696
PE O-18:1/22:6	PEO	Glycerophospholipid	0.177711	0.178273	0.0897095	0.253611		0.190236	0.237919	0.14831	0.310265		-0.035525	0.186749	0.692458	0.797036		0.0190777	0.247089	0.871313	0.954579		-0.0520802	0.269463	0.687893	0.878554		0.0322833	0.256057	0.791989	0.872855
PE O-18:2/16:0	PEO	Glycerophospholipid	-0.140135	0.228368	0.241939	0.480482		0.0963188	0.100015	0.0976053	0.225874		0.494149	0.166846	0.0026962	0.0116538	*	0.0702385	0.0764921	0.109285	0.603995		-0.215556	0.111188	0.0123013	0.0946117		-0.227238	0.292463	0.15732	0.301673
PE O-18:2/18:1	PEO	Glycerophospholipid	-0.044119	0.144009	0.53095	0.738529		-0.0163265	0.0550939	0.543796	0.707476		-0.0121536	0.195608	0.896217	0.932542		0.128214	0.138178	0.106646	0.603995		-0.0349628	0.163305	0.657124	0.857047		-0.000124657	0.252281	0.999171	0.999171
PE O-18:2/18:2	PEO	Glycerophospholipid	-0.095392	0.168756	0.274881	0.526426		-0.0813825	0.148853	0.288614	0.484576		-0.0520989	0.102356	0.3186	0.464144		0.114061	0.118384	0.0974991	0.583818		-0.150098	0.217483	0.197644	0.452428		-0.0588365	0.258466	0.637536	0.766122
PE O-18:2/18:3	PEO	Glycerophospholipid	0.0342343	0.0981271	0.478907	0.709796		0.217047	0.32403	0.208541	0.397218		0.0121857	0.277856	0.926598	0.951149		0.194707	0.288669	0.205987	0.698685		-0.0975957	0.271341	0.466323	0.744692		-0.00627831	0.26573	0.9604	0.983893
PE O-18:2/20:4	PEO	Glycerophospholipid	-0.354603	0.144252	0.00533949	0.025857	*	-0.462203	0.20946	0.00784926	0.0302964	*	-0.651478	0.0651795	2.37291e-05	0.000496414	***	-0.0354806	0.195934	0.706258	0.91572		-0.0271296	0.139635	0.686374	0.878554		-0.132051	0.271023	0.337179	0.504324
PE O-18:2/20:5	PEO	Glycerophospholipid	-0.381013	0.253396	0.0282467	0.10367		-0.395634	0.225441	0.0171876	0.0572174		-0.615438	0.152185	0.000828614	0.00476226	**	0.0582394	0.218451	0.583179	0.841746		-0.0301789	0.186093	0.735234	0.891821		-0.0838646	0.270687	0.526566	0.680636
PE O-18:2/22:4	PEO	Glycerophospholipid	0.0811874	0.132137	0.241441	0.480482		0.217083	0.194225	0.066822	0.168424		0.0263191	0.147656	0.71057	0.81053		-0.0779018	0.279903	0.56744	0.834227		-0.110236	0.108834	0.0862157	0.285385		-0.0496031	0.299004	0.729484	0.829537
PE O-18:2/22:5	PEO	Glycerophospholipid	0.185903	0.18699	0.0903043	0.254604		0.25759	0.214115	0.0546534	0.142403		0.0620887	0.133137	0.355919	0.503096		-0.012613	0.233468	0.909672	0.962949		-0.131583	0.225609	0.262165	0.547318		-0.00776138	0.307748	0.957733	0.982451
PE O-18:3/18:1	PEO	Glycerophospholipid	-0.0926952	0.108753	0.129355	0.327616		-0.0262169	0.0873053	0.538707	0.706697		-0.09541	0.152027	0.233182	0.366229		0.124261	0.148492	0.134646	0.638869		-0.130984	0.202705	0.221996	0.488859		-0.0271207	0.292463	0.845861	0.914893
PE O-18:3/18:2	PEO	Glycerophospholipid	0.0610549	0.0974247	0.233736	0.476585		0.170227	0.189879	0.115503	0.255878		-0.0133231	0.219139	0.89843	0.932542		0.172347	0.187414	0.108909	0.603995		-0.104256	0.206677	0.322413	0.619921		-0.101473	0.288371	0.475377	0.6362
PE O-18:3/20:4	PEO	Glycerophospholipid	-0.558881	0.150397	0.00114571	0.00721933	**	-0.592486	0.241149	0.00534962	0.0226547	*	-0.717389	0.0795451	3.56912e-05	0.000643672	***	0.0324094	0.233952	0.772207	0.934773		-0.0377836	0.125763	0.538521	0.797866		-0.0777819	0.22462	0.48197	0.639572
PE O-19:0/18:2	PEO	Glycerophospholipid	0.0638936	0.200265	0.515007	0.725592		0.0600985	0.179272	0.495169	0.669452		-0.129907	0.283634	0.363663	0.510592		0.0158842	0.0438902	0.463759	0.783154		-0.249249	0.202554	0.0512928	0.21634		-0.448917	0.219917	0.0103036	0.0405561	*
PE O-19:1/18:1	PEO	Glycerophospholipid	-0.00841362	0.0732299	0.809923	0.908016		-0.0983767	0.153785	0.22583	0.417346		-0.208219	0.0976144	0.00884203	0.029641	*	0.000211426	0.0965576	0.996328	0.997974		-0.243107	0.126517	0.0126788	0.0954105		-0.509911	0.276113	0.0145004	0.052715
PE O-19:1/18:2	PEO	Glycerophospholipid	-0.131655	0.0834965	0.024323	0.0935362		-0.266123	0.173729	0.0266507	0.0834631		-0.309944	0.106437	0.00287128	0.0122088	*	-0.0215661	0.132123	0.7336	0.929626		-0.140402	0.196239	0.184886	0.430886		-0.373261	0.243236	0.026502	0.0792789
PE O-19:1/20:4	PEO	Glycerophospholipid	-0.17947	0.110083	0.0218581	0.0866045		-0.27721	0.226225	0.0519044	0.137448		-0.413425	0.12898	0.00200611	0.00932617	**	0.0462522	0.169743	0.57524	0.836495		0.00852764	0.167946	0.915074	0.968793		-0.0441199	0.200008	0.647685	0.771344
PE O-19:2/20:4	PEO	Glycerophospholipid	-0.26688	0.107747	0.00519552	0.0253949	*	-0.276288	0.101566	0.00369226	0.0168494	*	-0.306448	0.165165	0.014274	0.0426589	*	0.0485856	0.212862	0.63666	0.872152		0.0815901	0.123767	0.214474	0.477277		-0.10759	0.13366	0.14625	0.288369
PE O-20:0/18:1	PEO	Glycerophospholipid	0.147546	0.180438	0.141481	0.347392		0.121386	0.436848	0.56804	0.724124		0.116847	0.393024	0.542555	0.678842		0.0753644	0.257658	0.548778	0.824348		-0.154911	0.279538	0.283027	0.570418		-0.334576	0.355325	0.103013	0.227282
PE O-20:0/20:3	PEO	Glycerophospholipid	0.455823	0.661185	0.354865	0.605811		1.07831	0.769667	0.136018	0.292145		-0.237418	1.60798	0.822053	0.877416		0.0306046	0.590432	0.923974	0.965382		-1.41246	1.8075	0.21602	0.478722		-0.672838	0.634298	0.207566	0.362808
PE O-20:0/20:4	PEO	Glycerophospholipid	-0.210769	0.14569	0.0318269	0.11401		-0.497037	0.169856	0.00281975	0.0136549	*	-0.596116	0.294477	0.0106054	0.034322	*	0.099203	0.262548	0.445745	0.777585		-0.0726642	0.243503	0.541122	0.799455		-0.36214	0.215643	0.0198584	0.0653828
PE O-20:0/22:4	PEO	Glycerophospholipid	0.0429692	0.515427	0.861194	0.937366		0.239915	0.871644	0.571541	0.726406		-0.800067	1.79302	0.437916	0.585006		0.162117	0.488248	0.499041	0.80038		-0.545601	1.09686	0.393142	0.684237		-0.647865	0.519356	0.0493443	0.126937
PE O-20:0/22:5	PEO	Glycerophospholipid	0.0910111	0.247757	0.457556	0.691624		0.010107	0.414193	0.959103	0.979708		0.123934	0.308487	0.419793	0.566586		0.0171473	0.234399	0.877996	0.955574		-0.269538	0.395287	0.202012	0.458362		-0.219387	0.303752	0.181609	0.331923
PE O-20:1/16:0	PEO	Glycerophospholipid	0.08031	0.159636	0.323556	0.578529		0.0682453	0.160632	0.395906	0.584812		0.158705	0.205543	0.159328	0.276485		0.121145	0.226123	0.297061	0.73852		-0.174439	0.150248	0.0602959	0.232729		-0.577953	0.432794	0.040496	0.109277
PE O-20:1/18:1	PEO	Glycerophospholipid	0.184538	0.0826234	0.00752121	0.0352788	*	0.0738945	0.327821	0.640733	0.76671		0.10787	0.279147	0.436284	0.583572		-0.00987637	0.129146	0.872524	0.954579		-0.0346234	0.241598	0.764668	0.899711		-0.240873	0.277106	0.123851	0.261963
PE O-20:1/18:2	PEO	Glycerophospholipid	0.0888331	0.12994	0.201071	0.439082		0.000267515	0.300865	0.998509	0.999651		-0.0289917	0.236827	0.797843	0.856821		0.0756337	0.185157	0.412707	0.777585		-0.0275404	0.103635	0.584343	0.824863		-0.107455	0.284908	0.446511	0.61031
PE O-20:1/20:2	PEO	Glycerophospholipid	0.027105	0.11785	0.634161	0.805193		0.00565812	0.158857	0.940346	0.968112		0.02573	0.168137	0.749434	0.835723		0.0771195	0.0602096	0.0457412	0.481653		-0.0392314	0.167442	0.62803	0.842204		-0.155028	0.320375	0.340114	0.507264
PE O-20:1/20:3	PEO	Glycerophospholipid	-0.0237397	0.0827066	0.555917	0.759832		-0.0765576	0.214253	0.469046	0.645503		-0.127575	0.114071	0.06671	0.144769		-0.0285189	0.19215	0.756643	0.932006		-0.0323262	0.171171	0.694525	0.878906		-0.169923	0.146471	0.0604228	0.150268
PE O-20:1/20:4	PEO	Glycerophospholipid	-0.284689	0.109018	0.00428792	0.0216674	*	-0.42899	0.118783	0.00127734	0.00734117	**	-0.735359	0.248028	0.00268568	0.0116538	*	-0.0854931	0.188825	0.368607	0.767613		-0.0444222	0.160785	0.570152	0.814725		-0.193981	0.175908	0.0692574	0.168242
PE O-20:1/22:4	PEO	Glycerophospholipid	0.075049	0.190924	0.429055	0.663931		0.169367	0.199175	0.130026	0.281589		0.0953558	0.153791	0.237883	0.369725		0.0187868	0.240023	0.869567	0.954336		-0.0105999	0.0757851	0.770095	0.903048		-0.0535574	0.19334	0.569179	0.711984
PE O-20:1/22:6	PEO	Glycerophospholipid	0.11008	0.147123	0.16963	0.393404		0.107217	0.267778	0.421227	0.603334		-0.143366	0.203817	0.190858	0.316382		-0.00911719	0.283919	0.946204	0.971814		-0.0236851	0.236321	0.833655	0.936158		-0.0547705	0.262884	0.665543	0.783638
PE O-20:2/18:1	PEO	Glycerophospholipid	0.0969047	0.122377	0.151327	0.360388		0.127393	0.262549	0.338949	0.533143		0.0983269	0.177055	0.28215	0.419217		0.0808011	0.220186	0.45798	0.780953		0.00109383	0.0736267	0.975091	0.9927		-0.0208848	0.287196	0.878712	0.934022
PE O-20:2/18:2	PEO	Glycerophospholipid	0.030038	0.0974211	0.528451	0.737472		-0.0129459	0.240378	0.909952	0.945194		-0.0358558	0.125313	0.557105	0.692904		0.0160589	0.135928	0.804698	0.942414		0.0109494	0.0711693	0.748156	0.893347		-0.0716083	0.200382	0.469003	0.630354
PE O-20:2/22:5	PEO	Glycerophospholipid	0.0691747	0.173582	0.423232	0.662534		0.192919	0.205329	0.103545	0.235453		-0.0680866	0.136534	0.32729	0.472201		-0.15637	0.219446	0.186303	0.685233		-0.122304	0.151861	0.146092	0.386348		-0.000247236	0.247921	0.998328	0.999171
PE O-22:0/20:4	PEO	Glycerophospholipid	-0.0777263	0.235777	0.501936	0.724173		0.0890763	0.327855	0.576302	0.729021		-0.00235094	0.459309	0.991416	0.993316		0.157542	0.313856	0.324507	0.749157		-0.0309935	0.471922	0.890352	0.956181		0.181122	0.350924	0.312719	0.482739
PE O-22:0/22:4	PEO	Glycerophospholipid	0.0401497	0.840062	0.920038	0.966224		0.572328	1.3459	0.395518	0.584812		0.594094	0.941519	0.23109	0.364037		0.341405	0.360109	0.101351	0.589523		-0.236564	1.11776	0.660709	0.859579		0.496398	0.586561	0.131393	0.271875
PE O-22:1/18:2	PEO	Glycerophospholipid	0.0576119	0.16064	0.467524	0.702629		-0.0744254	0.493051	0.752685	0.848393		-0.147873	0.229314	0.222777	0.355221		-0.0145772	0.21905	0.888908	0.962313		-0.202438	0.140025	0.0318928	0.164334		-0.364674	0.217976	0.0201046	0.0659861
PE O-22:1/20:4	PEO	Glycerophospholipid	-0.336978	0.0915073	0.00118602	0.00738438	**	-0.648089	0.215641	0.00255307	0.012479	*	-0.697265	0.229356	0.00244606	0.0108415	*	0.114393	0.250901	0.365618	0.767613		-0.112441	0.216687	0.310454	0.603597		-0.126579	0.166093	0.163569	0.310247
PE O-22:1/22:4	PEO	Glycerophospholipid	0.0597552	0.171359	0.4791	0.709796		0.294694	0.279479	0.0778496	0.187628		0.0334086	0.225209	0.756761	0.840057		0.0569195	0.0992324	0.268912	0.736008		-0.145676	0.137617	0.0770706	0.26872		-0.13991	0.218557	0.225561	0.38687
PE O-22:1/22:5	PEO	Glycerophospholipid	-0.322426	0.579427	0.281329	0.532133		-0.0863633	0.594069	0.76142	0.856392		-0.886835	0.875609	0.0862277	0.178249		-0.725615	1.15328	0.232205	0.727393		-0.976604	1.04392	0.104608	0.319943		-0.452147	0.630585	0.184127	0.334688
PE O-22:2/18:1	PEO	Glycerophospholipid	0.0387678	0.0832083	0.356323	0.606708		0.0442899	0.140195	0.518908	0.688805		0.0143956	0.16749	0.856957	0.903606		0.0077217	0.0857828	0.850302	0.948913		-0.050538	0.136041	0.452861	0.737839		-0.15852	0.217812	0.178986	0.329927
PE O-22:2/18:2	PEO	Glycerophospholipid	-0.0542285	0.0406469	0.0406094	0.138815		-0.0867949	0.150102	0.26564	0.462514		-0.218835	0.190817	0.0623469	0.136433		-0.0214997	0.174254	0.7963	0.939743		-0.0571822	0.127168	0.37156	0.666674		-0.218075	0.206821	0.0778544	0.185258
PE O-22:2/20:4	PEO	Glycerophospholipid	-0.182488	0.203813	0.115837	0.304436		-0.212745	0.15336	0.0361533	0.105045		-0.194853	0.138945	0.0349888	0.0879767		-0.0373142	0.25034	0.75565	0.932006		0.0371343	0.0825875	0.371582	0.666674		-0.0429878	0.312148	0.773495	0.858801
PE O-22:2/22:4	PEO	Glycerophospholipid	0.217265	0.0532863	0.000802895	0.00524893	**	0.335117	0.159355	0.00929201	0.0348367	*	0.256716	0.107653	0.00595619	0.0216658	*	0.0516047	0.120627	0.392941	0.773311		-0.0521047	0.145456	0.468013	0.746253		0.00990672	0.2131	0.922211	0.963628
PE O-22:2/22:5	PEO	Glycerophospholipid	0.299303	0.175879	0.0190178	0.0789389		0.398702	0.25299	0.024363	0.0765277		0.147383	0.278688	0.302482	0.446257		0.111449	0.222619	0.325631	0.749157		-0.0093711	0.102949	0.848647	0.944346		0.00927928	0.292594	0.94687	0.977147
PE O-22:3/18:1	PEO	Glycerophospholipid	-0.0638725	0.192824	0.500003	0.723379		0.0479176	0.187287	0.59787	0.739852		-0.337393	0.268377	0.0482628	0.112685		0.031307	0.203198	0.747811	0.931071		-0.217363	0.261506	0.136621	0.378056		-0.398243	0.271068	0.0303536	0.0892704
PE O-22:3/18:2	PEO	Glycerophospholipid	-0.0993681	0.16509	0.249558	0.490672		-0.0684647	0.111319	0.241049	0.432483		-0.582752	0.273442	0.00886964	0.029641	*	-0.0549858	0.144805	0.443662	0.777585		-0.214856	0.288996	0.171762	0.420758		-0.407051	0.295775	0.0370282	0.103108
PE O-22:3/20:4	PEO	Glycerophospholipid	-0.648055	0.110274	0.000193675	0.00159515	**	-0.843709	0.327413	0.0045008	0.0198643	*	-1.42005	0.151705	3.07904e-05	0.000610596	***	0.0463901	0.23193	0.677842	0.904077		-0.0955104	0.262147	0.460974	0.742176		-0.108074	0.205419	0.304656	0.475373
PG 16:0_16:0	PG	Glycerophospholipid	1.06582	0.350869	0.00245338	0.0135693	*	1.6747	0.502191	0.00172816	0.0093415	**	3.20201	0.626813	0.000335122	0.00261595	**	0.390634	0.565917	0.197588	0.698685		1.15247	0.389758	0.00271256	0.0368486	*	4.33453	0.640909	0.000111449	0.00170349	**
PG 16:0_18:2	PG	Glycerophospholipid	0.461126	0.30348	0.0273372	0.1014		0.63551	0.517186	0.051499	0.136721		2.11003	0.729723	0.00294728	0.0123809	*	0.254967	0.509879	0.326119	0.749157		0.817971	0.574886	0.033485	0.166552		2.78211	0.777672	0.00132421	0.00943159	**
PG 16:1_18:1	PG	Glycerophospholipid	0.796832	1.22606	0.219816	0.460778		-0.183987	0.552584	0.497926	0.671173		0.0216079	0.761465	0.952451	0.96499		0.246757	1.29282	0.691498	0.909546		0.913727	1.91002	0.345008	0.64173		1.47942	1.28924	0.062246	0.153736
PG 18:0_20:1	PG	Glycerophospholipid	0.130668	0.195814	0.209939	0.448156		0.272248	0.248048	0.0701259	0.172592		0.202954	0.287415	0.189487	0.314608		0.0943581	0.0703296	0.0399406	0.463417		0.0698361	0.193608	0.465137	0.743935		0.599755	0.321436	0.0140064	0.0510964
PG 18:0_22:5	PG	Glycerophospholipid	0.0292358	0.271236	0.82139	0.912074		0.150973	0.299698	0.322992	0.515574		-0.215833	0.417847	0.312388	0.457552		0.102275	0.204255	0.325549	0.749157		-0.076488	0.312679	0.61347	0.836216		-0.318544	0.470579	0.204676	0.360083
PG 18:1_18:0	PG	Glycerophospholipid	-0.0433505	0.183091	0.624525	0.797623		0.168544	0.0537339	0.00217607	0.0111032	*	0.857708	0.213448	0.000849159	0.00485366	**	-0.00949396	0.0913569	0.827651	0.948689		0.279073	0.131856	0.00908649	0.0771141		2.38519	0.252697	2.97884e-05	0.00102265	**
PG 18:1_18:1	PG	Glycerophospholipid	-0.0165743	0.460176	0.939678	0.97711		0.0822078	0.284456	0.553341	0.717218		0.948718	0.437268	0.00833049	0.0284761	*	0.232181	0.18163	0.0460031	0.481653		0.265797	0.197613	0.0396438	0.185953		2.20582	0.537517	0.000783201	0.00635668	**
PG 18:1_20:0	PG	Glycerophospholipid	0.148726	0.154076	0.0970592	0.267873		0.264062	0.21483	0.0514533	0.136721		0.0394722	0.239141	0.730773	0.823695		0.156684	0.136588	0.0623044	0.549166		0.0618051	0.197054	0.521752	0.787522		0.179453	0.158418	0.0644599	0.158055
PG 18:1_20:1	PG	Glycerophospholipid	-0.0440255	0.399775	0.81761	0.91046		-0.207399	0.153144	0.0388471	0.111632		0.00975483	0.329272	0.950362	0.964419		0.208346	0.290727	0.184315	0.684319		0.266379	0.328594	0.144094	0.385112		1.345	0.497575	0.0037791	0.0200849	*
PG 18:1_22:4	PG	Glycerophospholipid	0.018089	0.228119	0.86788	0.938507		-0.0172103	0.272636	0.894572	0.941371		-0.529833	0.38352	0.0366052	0.0913821		0.113046	0.188946	0.251946	0.73411		-0.0179024	0.246635	0.878932	0.956181		-0.250993	0.248824	0.0871073	0.203121
PG 18:1_22:5	PG	Glycerophospholipid	0.500364	1.16283	0.390449	0.639139		-0.285622	0.963125	0.543514	0.707476		0.653071	0.674129	0.0962165	0.1917		-0.228064	0.926351	0.611267	0.860683		0.481495	1.43146	0.493805	0.764083		-0.281831	0.705723	0.422339	0.589585
PG 18:2_18:0	PG	Glycerophospholipid	-0.0735282	0.297034	0.609389	0.788887		-0.0438034	0.182066	0.619131	0.750762		1.17326	0.278999	0.000712836	0.00426072	**	0.0281745	0.165996	0.723585	0.922829		0.139124	0.17136	0.14364	0.385112		2.71565	0.402198	0.00011217	0.00170349	**
PG 18:2_18:1	PG	Glycerophospholipid	0.126706	0.182458	0.195424	0.431252		0.0886919	0.359054	0.610123	0.74642		1.05319	0.335442	0.00216809	0.0097736	**	0.34821	0.218564	0.0235346	0.39937		0.408104	0.350976	0.0600465	0.232624		2.05857	0.235496	4.03964e-05	0.00106109	**
PG 18:2_20:3	PG	Glycerophospholipid	-1.69386	2.00334	0.131653	0.330239		-1.94789	1.18079	0.021042	0.0685668		-1.60484	1.10174	0.0618317	0.135874		-0.284519	1.05509	0.627117	0.867642		-0.32032	1.1395	0.563735	0.810856		-0.567461	0.93684	0.247056	0.409932
PG 20:0_22:6	PG	Glycerophospholipid	-0.200493	0.378985	0.302341	0.552184		-0.387599	0.623656	0.236968	0.428097		-0.406422	0.699568	0.329307	0.473803		0.0591907	0.824851	0.894979	0.962949		-0.248732	0.496957	0.39058	0.682048		-0.351102	0.414377	0.188724	0.341268
PG 20:1_22:5	PG	Glycerophospholipid	-0.107792	0.153194	0.190744	0.422708		-0.157435	0.366069	0.390676	0.583311		-1.04613	0.515954	0.0105468	0.0342608	*	-0.0735003	0.224835	0.505302	0.80038		-0.159786	0.171639	0.105826	0.321785		-0.724071	0.381196	0.013186	0.0491308	*
PG 20:2_22:4	PG	Glycerophospholipid	-0.0524182	0.0791048	0.212544	0.452793		-0.0272103	0.201496	0.777731	0.864853		-0.257159	0.291741	0.120031	0.225677		0.151311	0.224927	0.206964	0.698685		-0.0180365	0.187877	0.840527	0.938305		0.00124316	0.101052	0.979372	0.992645
PG 20:0_20:3	PG	Glycerophospholipid	0.249867	0.22223	0.0657655	0.203097		0.13659	0.297147	0.362108	0.557828		-0.0448537	0.280334	0.738594	0.829827		0.255923	0.144568	0.0166998	0.369566		0.417616	0.165844	0.00489426	0.056257		0.506889	0.207618	0.00547298	0.0264065	*
PG 20:1_20:4	PG	Glycerophospholipid	0.0451412	0.202631	0.644529	0.811641		0.110702	0.346692	0.51468	0.685803		-0.269003	0.368854	0.178277	0.301745		0.176852	0.305463	0.265135	0.736008		0.165962	0.228397	0.179526	0.428081		-0.112863	0.288369	0.430891	0.594741
PI 16:0_18:0	PI	Glycerophospholipid	-0.204097	0.775338	0.587753	0.781182		0.408934	0.343067	0.0560752	0.144826		1.2469	0.809217	0.0261618	0.0693218		0.216463	0.490377	0.379497	0.771793		0.0436095	1.39361	0.947574	0.982707		0.11975	0.911373	0.783519	0.865343
PI 16:0_18:1	PI	Glycerophospholipid	-0.152146	0.212417	0.1845	0.416819		-0.0861856	0.255569	0.492766	0.66823		0.0585549	0.11718	0.32642	0.471595		0.0498107	0.139674	0.469858	0.786208		0.501777	0.138292	0.00125489	0.0211364	*	0.706467	0.228411	0.0022934	0.0137999	*
PI 16:0_20:3	PI	Glycerophospholipid	-2.02665	1.12931	0.0159592	0.06737		-2.84907	0.9816	0.00290632	0.0138182	*	0.21907	0.672222	0.506551	0.646791		-0.0105085	0.502248	0.964927	0.982761		0.840805	0.401401	0.00942083	0.0782078		1.18655	0.602855	0.0116814	0.0443132	*
PI 16:0_20:4	PI	Glycerophospholipid	-2.74551	2.53084	0.118496	0.309094		-2.15761	1.05847	0.0103542	0.0374759	*	-0.394457	0.445176	0.118623	0.223971		0.12307	0.208489	0.257324	0.73411		0.777595	0.502822	0.0258651	0.144738		0.800316	0.318233	0.00491723	0.0238391	*
PI 16:0_22:4	PI	Glycerophospholipid	0.403118	0.381366	0.0773578	0.227933		0.311496	0.67541	0.360687	0.55744		1.40052	0.713013	0.011763	0.0373984	*	0.411148	0.806547	0.317964	0.749157		2.13792	0.534456	0.000864062	0.0167372	*	2.39487	0.520978	0.000505174	0.00452066	**
PI 16:1_18:0	PI	Glycerophospholipid	-0.00117419	0.255813	0.992302	0.997069		-0.0477865	0.292202	0.733118	0.833607		0.0551967	0.169581	0.507044	0.646791		0.0567882	0.13213	0.390954	0.773311		0.15634	0.123533	0.0473498	0.20551		0.315791	0.195067	0.0223585	0.070723
PI 17:0_20:4	PI	Glycerophospholipid	-2.224	1.08438	0.010137	0.0453132	*	-2.04663	0.647598	0.0317914	0.0960551		-1.74383	1.68135	0.129704	0.239701		0.318422	0.404515	0.153188	0.657292		0.203945	0.220542	0.107499	0.323115		0.361591	0.615727	0.259395	0.425685
PI 18:0_18:0	PI	Glycerophospholipid	0.410239	0.227083	0.0156092	0.0663707		0.682077	0.291585	0.00638095	0.0260722	*	1.1079	0.178449	0.000156095	0.00143224	**	0.0554573	0.043312	0.0457863	0.481653		0.330523	0.15178	0.00822358	0.0742079		0.678244	0.177146	0.0010221	0.00781123	**
PI 18:0_20:2	PI	Glycerophospholipid	-0.243682	0.143745	0.0192578	0.0793057		-0.441382	0.234755	0.0136494	0.0477502	*	-0.257699	0.137541	0.0138117	0.0415145	*	0.0348102	0.16005	0.652172	0.88149		0.213867	0.119459	0.0160869	0.110764		0.502117	0.181335	0.00345888	0.0186756	*
PI 18:0_20:4	PI	Glycerophospholipid	-1.10611	0.269965	0.00078799	0.00524893	**	-1.53233	0.2944	0.000311513	0.00275831	**	-1.38939	0.240814	0.000208183	0.00172825	**	0.0161634	0.163382	0.835759	0.948689		0.0359814	0.128867	0.56625	0.810856		-0.0288046	0.285435	0.832532	0.908002
PI 18:0_20:5	PI	Glycerophospholipid	-0.606217	1.71173	0.472727	0.706283		-2.0132	2.99794	0.271821	0.466872		-0.000863811	0.836547	0.998268	0.998268		0.230558	1.02287	0.640743	0.872377		1.03199	0.489439	0.00920703	0.0771141		1.34937	0.990072	0.0381201	0.105215
PI 18:0_22:3	PI	Glycerophospholipid	-0.0390659	0.417153	0.844364	0.924822		0.182351	0.390346	0.355183	0.551219		0.878467	0.664858	0.0417827	0.100674		0.151707	0.240954	0.231938	0.727393		0.225534	0.396933	0.27277	0.560545		0.753929	0.47824	0.0243381	0.0751682
PI 18:0_22:4	PI	Glycerophospholipid	-0.161941	0.261388	0.238194	0.477301		-0.566922	0.255132	0.00765851	0.0297799	*	-0.668026	0.186675	0.0013227	0.00689254	**	0.104237	0.159721	0.218249	0.714082		-0.0201845	0.162927	0.795492	0.919431		0.0482898	0.259868	0.699087	0.8084
PI 18:0_22:5	PI	Glycerophospholipid	-0.0127529	0.0882384	0.762753	0.881153		-0.245824	0.199381	0.0510099	0.136113		0.0966968	0.201173	0.342975	0.488003		0.0614042	0.10787	0.272014	0.736008		0.49769	0.291206	0.0187528	0.119927		0.805968	0.351276	0.00683644	0.0299807	*
PI 18:1_18:0	PI	Glycerophospholipid	-0.379224	0.253159	0.0285806	0.103803		-0.67625	0.183515	0.00118301	0.00699724	**	-0.345765	0.173792	0.0112579	0.0361219	*	0.0473721	0.0757446	0.234522	0.727393		0.265188	0.185213	0.0328506	0.165423		0.130755	0.629981	0.666706	0.783638
PI 18:1_20:1	PI	Glycerophospholipid	-0.0852948	0.105812	0.145815	0.353099		-0.168695	0.349068	0.340664	0.535037		-0.219835	0.231057	0.100494	0.197217		0.00228007	0.169698	0.977471	0.988804		0.191172	0.0437169	0.000612949	0.0136097	*	-0.0111124	0.229779	0.919092	0.961328
PI 18:1_20:3	PI	Glycerophospholipid	-0.347545	0.998247	0.479757	0.709796		-0.216856	1.20711	0.708437	0.818072		0.0130427	1.10783	0.980258	0.983092		-0.0842973	1.0095	0.860968	0.953897		0.895442	0.698234	0.0455779	0.20287		1.33796	0.583316	0.00684373	0.0299807	*
PI 18:1_20:4	PI	Glycerophospholipid	-1.54732	1.50753	0.0833886	0.243644		-0.823953	1.49983	0.286626	0.484576		-0.259896	1.48201	0.714956	0.814645		0.153276	0.515186	0.542277	0.819285		0.445371	0.249914	0.0163343	0.111617		0.580292	0.755033	0.16082	0.306669
PI 18:1_22:4	PI	Glycerophospholipid	0.0180836	0.226531	0.867005	0.938507		-0.0312445	0.505815	0.896817	0.941838		0.449629	0.277347	0.0222571	0.0607856		0.0167115	0.258242	0.891945	0.96262		0.52626	0.40071	0.0425301	0.196581		0.537591	0.340278	0.0241723	0.075099
PI 20:1_20:3	PI	Glycerophospholipid	-0.564397	1.29292	0.384279	0.631014		-0.985298	1.31788	0.231721	0.423232		-1.00848	1.24042	0.143218	0.257319		0.249645	0.570319	0.383104	0.771793		-0.0512762	1.00385	0.914569	0.968793		0.573884	0.562958	0.134199	0.276061
PI 20:1_20:4	PI	Glycerophospholipid	-0.864302	0.249977	0.00150729	0.00898239	**	-1.17811	0.203323	0.000204721	0.00218509	**	-1.09301	0.233439	0.000470383	0.00329611	**	0.0231713	0.220665	0.825893	0.948147		-0.00698729	0.142296	0.917856	0.970756		0.0128181	0.0839871	0.750076	0.840824
PS 16:0_18:0	PS	Glycerophospholipid	0.0393941	0.0976143	0.417869	0.659262		0.0258594	0.269172	0.840416	0.906263		0.14646	0.163092	0.115057	0.218024		0.10237	0.207962	0.332808	0.750969		0.0459263	0.224167	0.670653	0.867123		-0.003622	0.245716	0.975285	0.991382
PS 16:0_18:2	PS	Glycerophospholipid	0.10781	0.273221	0.427434	0.663348		0.0382557	0.139603	0.573164	0.727584		-0.0527254	0.263257	0.677452	0.785604		0.015711	0.250918	0.895419	0.962949		0.0606391	0.230555	0.588056	0.828464		-0.0992862	0.18352	0.292983	0.462985
PS 16:0_22:4	PS	Glycerophospholipid	-0.266357	0.234667	0.064115	0.200192		0.0852747	0.342976	0.60787	0.745407		-0.298567	0.418335	0.185747	0.309874		-0.118018	0.369535	0.514606	0.80244		-0.244723	0.324937	0.167453	0.417037		-0.164366	0.14835	0.0683962	0.166537
PS 16:0_22:5	PS	Glycerophospholipid	-0.688608	1.9509	0.474109	0.706283		0.0423163	0.757359	0.906601	0.944526		-1.09483	1.49934	0.17785	0.301508		0.0531578	0.578376	0.847206	0.948689		-0.190715	0.679257	0.564182	0.810856		0.131821	0.721061	0.703635	0.810457
PS 16:1_18:0	PS	Glycerophospholipid	-0.422478	0.350949	0.0545555	0.176672		-1.13896	0.326168	0.00145175	0.00812048	**	-1.54387	0.645632	0.00589754	0.0215693	*	0.151931	0.173723	0.122174	0.622762		0.150859	0.263648	0.269904	0.555748		-0.00425701	0.541042	0.986806	0.994717
PS 16:1_18:1	PS	Glycerophospholipid	0.0704198	0.212521	0.499874	0.723379		0.020523	0.322879	0.893849	0.941371		-0.184493	0.281027	0.216025	0.3471		0.0214933	0.15521	0.772289	0.934773		-0.0873313	0.146066	0.252218	0.533455		-0.112853	0.304382	0.453683	0.616091
PS 17:0_18:1	PS	Glycerophospholipid	0.188508	0.486303	0.434964	0.672041		-0.0626876	0.305342	0.670022	0.791019		-0.335597	0.231993	0.0318346	0.0812172		0.0978449	0.163298	0.25136	0.73411		0.0159564	0.097091	0.731874	0.890163		-0.0603336	0.194548	0.526187	0.680636
PS 17:0_20:4	PS	Glycerophospholipid	-0.650048	1.05406	0.239983	0.479051		0.294557	0.241142	0.0523682	0.137994		-0.903017	1.16974	0.159388	0.276485		-0.38799	1.61899	0.620456	0.866834		0.600794	0.765214	0.214379	0.477277		-1.34793	1.38154	0.094568	0.214778
PS 17:1_20:3	PS	Glycerophospholipid	-0.00100417	0.274736	0.99387	0.997674		0.0936164	0.21752	0.390365	0.583311		-0.280292	0.400298	0.192472	0.318051		-0.000506057	0.654237	0.998703	0.998703		0.0552377	0.496015	0.815613	0.929337		-0.404271	0.259082	0.0251421	0.0769701
PS 18:0_18:1	PS	Glycerophospholipid	-0.0375653	0.133666	0.563825	0.763594		0.00373992	0.205642	0.969511	0.986487		-0.323682	0.19553	0.0208064	0.0578817		0.0242806	0.194654	0.794133	0.939743		-0.0127754	0.186464	0.885657	0.956181		0.0242592	0.190983	0.790482	0.872113
PS 18:0_18:2	PS	Glycerophospholipid	-0.0703912	0.107276	0.21621	0.457098		-0.0507178	0.131861	0.438251	0.618638		-0.270054	0.102812	0.00419748	0.0162013	*	-0.0265295	0.117336	0.639745	0.872152		-0.00874051	0.117134	0.875579	0.956046		-0.0209724	0.220543	0.842006	0.913555
PS 18:0_19:1	PS	Glycerophospholipid	0.0386083	0.254874	0.751855	0.877498		0.166459	0.257433	0.221745	0.415672		-0.150571	0.227468	0.212937	0.342665		0.164167	0.239621	0.200296	0.698685		-0.0274498	0.255296	0.82182	0.931674		-0.0443735	0.269617	0.731512	0.829537
PS 18:0_20:3	PS	Glycerophospholipid	-0.0157062	0.25386	0.896654	0.952182		-0.21218	0.235643	0.114352	0.255037		-0.422272	0.258927	0.0218349	0.0599457		0.0475126	0.20994	0.639434	0.872152		0.0169103	0.0672438	0.603917	0.835693		-0.04158	0.272173	0.74984	0.840824
PS 18:0_20:4	PS	Glycerophospholipid	-0.189701	0.176593	0.0741912	0.220466		0.0981553	0.188915	0.309915	0.502231		0.0725291	0.116291	0.2356	0.36872		0.00654313	0.0888214	0.877152	0.955574		0.053779	0.142607	0.446562	0.733287		0.0884586	0.232433	0.442717	0.605914
PS 18:0_20:5	PS	Glycerophospholipid	0.372917	1.04704	0.470391	0.703905		1.17014	0.790485	0.0296541	0.0906965		1.0824	1.04331	0.0811505	0.169767		0.14092	0.776127	0.705523	0.91572		-0.0355855	0.538772	0.889733	0.956181		0.40865	0.650551	0.232828	0.395091
PS 18:0_22:1	PS	Glycerophospholipid	-0.102448	0.139392	0.175641	0.402014		-0.506994	0.280343	0.0155541	0.0526558		-0.771128	0.0898577	4.34613e-05	0.000686977	***	0.039402	0.218627	0.707562	0.91572		-0.154675	0.156003	0.0909114	0.290829		-0.639774	0.318601	0.0109042	0.0419733	*
PS 18:0_22:4	PS	Glycerophospholipid	0.0171369	0.187343	0.847917	0.927742		-0.0117394	0.0962392	0.798541	0.882021		-0.19323	0.177681	0.0718457	0.153997		0.0411344	0.123854	0.498943	0.80038		0.0882648	0.156108	0.274778	0.562461		0.0799476	0.217085	0.456491	0.617589
PS 18:0_22:5	PS	Glycerophospholipid	0.157241	0.311932	0.322708	0.578		-0.0294167	0.353903	0.861596	0.921503		-0.681124	0.327967	0.00970583	0.0321275	*	-0.0579564	0.376275	0.74788	0.931071		-0.0675559	0.406493	0.729026	0.890082		-0.0480218	0.354443	0.777027	0.860896
PS 18:0_22:6	PS	Glycerophospholipid	0.123646	0.222558	0.281988	0.532417		-0.0821109	0.232902	0.474593	0.651475		-0.0154625	0.27616	0.906405	0.937784		0.0401655	0.247643	0.735202	0.929657		-0.0218078	0.218712	0.834491	0.936158		0.0519447	0.321266	0.735982	0.831254
PS 18:1_18:1	PS	Glycerophospholipid	-0.0786608	0.0971805	0.144557	0.351644		0.0204948	0.213304	0.840396	0.906263		-0.250379	0.0963409	0.00436363	0.0167807	*	-0.04007	0.108326	0.454654	0.780953		-0.0234063	0.12644	0.700153	0.879099		-0.0541928	0.156224	0.48125	0.639572
PS 18:1_19:0	PS	Glycerophospholipid	0.0538866	0.221798	0.615808	0.791683		0.110954	0.271441	0.412423	0.597499		-0.132689	0.325612	0.413728	0.561207		0.180502	0.233224	0.158574	0.657292		-0.0679913	0.420699	0.736093	0.891821		-0.0554171	0.150499	0.456556	0.617589
PS 18:1_19:1	PS	Glycerophospholipid	0.0216446	0.167577	0.787073	0.895841		0.221791	0.203006	0.0709799	0.173767		-0.20577	0.203155	0.086217	0.178249		0.138639	0.346116	0.421056	0.777585		0.0625172	0.177721	0.475509	0.75059		0.0188575	0.0829348	0.637909	0.766122
PS 18:1_20:0	PS	Glycerophospholipid	0.278442	0.320793	0.124254	0.317774		-0.0747364	0.316198	0.625106	0.755784		-0.164417	0.573145	0.556136	0.692522		0.00806729	0.514269	0.973699	0.987795		-0.326612	0.29686	0.0696788	0.254839		-0.274977	0.717122	0.439552	0.603952
PS 18:1_20:1	PS	Glycerophospholipid	-0.298166	0.441978	0.205925	0.443205		-0.0650382	0.248971	0.590493	0.734708		-0.333753	0.412123	0.144404	0.257319		-0.0190298	0.445247	0.928459	0.965382		0.193651	0.162618	0.0562263	0.224476		-0.0419218	0.422454	0.835265	0.909067
PS 18:1_20:2	PS	Glycerophospholipid	0.439474	0.272154	0.0225405	0.0883048		0.10591	0.125628	0.132495	0.285753		0.036307	0.59006	0.897214	0.932542		0.044296	0.433719	0.830558	0.948689		-0.162051	0.235864	0.199271	0.453125		-0.06683	0.584776	0.810905	0.889955
PS 18:1_20:3	PS	Glycerophospholipid	-0.101345	0.358466	0.561604	0.763594		0.0362522	0.228355	0.740528	0.840121		-0.227481	0.193637	0.0583761	0.130473		-0.0351675	0.205192	0.721042	0.921771		0.0289754	0.114409	0.601446	0.835693		0.173179	0.28509	0.245925	0.409354
PS 18:1_20:4	PS	Glycerophospholipid	-0.0789107	0.393847	0.677336	0.83059		0.0411069	0.232123	0.712328	0.819686		-0.31866	0.203805	0.0249815	0.0668304		0.0173905	0.150541	0.808913	0.942499		-0.028133	0.143689	0.684132	0.878554		0.0678757	0.325136	0.664932	0.783638
PS 18:1_22:0	PS	Glycerophospholipid	-0.117497	0.106636	0.0694064	0.212278		-0.412525	0.181682	0.00709469	0.0280434	*	-0.740942	0.142073	0.000309123	0.00248725	**	0.00564027	0.145347	0.935023	0.968627		-0.137642	0.0638052	0.00850007	0.0754576		-0.753597	0.288384	0.00427727	0.0218648	*
PS 18:1_22:1	PS	Glycerophospholipid	-0.00948786	0.128668	0.877031	0.941863		-0.461389	0.189717	0.00555008	0.0232892	*	-0.683065	0.0885814	6.63829e-05	0.000789051	***	0.0844741	0.181455	0.356668	0.759453		0.0421744	0.0877683	0.343104	0.64087		-0.789035	0.389882	0.0106153	0.041471	*
PS 18:1_22:2	PS	Glycerophospholipid	0.0705364	0.431304	0.733113	0.864528		0.192341	0.246665	0.156177	0.322848		-0.142644	0.330274	0.38886	0.535899		0.0574657	0.183763	0.522918	0.80244		-0.232686	0.191654	0.053272	0.21938		0.0300392	0.400969	0.87509	0.932524
PS 18:1_22:4	PS	Glycerophospholipid	0.276347	0.578607	0.345705	0.595729		0.791972	0.345766	0.00687814	0.0276713	*	-0.212181	0.794566	0.582585	0.712966		0.220163	0.189982	0.0606012	0.546978		-0.347908	0.711374	0.335579	0.632461		-0.187482	0.804021	0.62962	0.761215
PS 18:1_22:5	PS	Glycerophospholipid	0.0817492	0.357143	0.635732	0.806031		0.256672	0.312445	0.140098	0.297851		-0.402769	0.382639	0.0781981	0.16491		0.0926659	0.39717	0.629428	0.868679		-0.0614541	0.248688	0.609987	0.836216		0.292684	0.319903	0.110213	0.239521
PS 18:1_22:6	PS	Glycerophospholipid	-0.0829268	0.11196	0.17302	0.397756		-0.262749	0.241978	0.0721366	0.175885		-0.320633	0.169499	0.0133716	0.0407777	*	-0.00494338	0.171499	0.951702	0.974982		-0.187315	0.120833	0.0256683	0.144738		-0.437555	0.162899	0.00386791	0.020453	*
PS 18:1_24:0	PS	Glycerophospholipid	-0.0774246	0.169928	0.365894	0.613342		-0.299276	0.201018	0.0291311	0.0893581		-0.547315	0.186802	0.00280654	0.0120307	*	0.0887713	0.187327	0.349055	0.759453		-0.00425558	0.114828	0.937937	0.980036		-0.453779	0.272563	0.0204258	0.0662099
PS 18:1_24:1	PS	Glycerophospholipid	-0.284293	1.09798	0.593647	0.78247		-0.290119	0.516234	0.27726	0.474355		-1.69736	0.535048	0.00208561	0.00952639	**	-0.00854193	0.516574	0.972277	0.987795		-0.118836	0.2922	0.41458	0.7017		-0.664655	0.279739	0.0176853	0.0598087
PS 18:1_24:2	PS	Glycerophospholipid	-0.194835	0.797291	0.61382	0.791097		-0.801301	1.88058	0.39466	0.584812		0.11977	0.503907	0.623234	0.739287		0.0147634	0.33378	0.925973	0.965382		-0.158834	0.259448	0.242859	0.521062		0.0276658	0.386957	0.880732	0.935219
PS 18:2_20:1	PS	Glycerophospholipid	-0.621748	0.959212	0.220822	0.46196		-0.227115	0.415056	0.288265	0.484576		-1.11766	0.59194	0.0134562	0.0407976	*	-0.334729	0.929633	0.465878	0.784202		-0.83583	0.944904	0.119081	0.346959		-0.880409	0.568663	0.0257731	0.0779898
PS 18:2_20:2	PS	Glycerophospholipid	-1.16491	1.4061	0.137589	0.340232		-0.29703	0.690221	0.390407	0.583311		-1.09766	0.270765	0.000820881	0.00474388	**	-0.249735	0.651424	0.439637	0.777585		-0.929558	0.579622	0.0230428	0.13773		-0.794478	0.443954	0.0161093	0.0562215
PS 18:2_20:3	PS	Glycerophospholipid	-0.0695436	0.343538	0.674262	0.829803		-0.0873932	0.33283	0.588653	0.734708		-0.341596	0.212784	0.0229678	0.0624008		-0.0709926	0.213985	0.499375	0.80038		-0.00917456	0.204495	0.924917	0.975934		0.136737	0.376497	0.462298	0.62455
PS 18:2_22:4	PS	Glycerophospholipid	-0.0967665	0.254669	0.443389	0.678997		-0.0638656	0.236273	0.578174	0.729138		-0.597218	0.316076	0.0134237	0.0407976	*	-0.0458128	0.166331	0.57129	0.834227		-0.125021	0.12427	0.0876872	0.286628		-0.0782063	0.263814	0.543661	0.693317
PS 18:2_22:5	PS	Glycerophospholipid	-0.439485	0.811799	0.292707	0.540939		-0.0907808	0.904783	0.833476	0.903436		-1.14077	0.412879	0.00348683	0.0139207	*	-0.0946912	0.378597	0.605813	0.857353		-0.3533	0.924749	0.441089	0.727708		0.577548	0.280839	0.0100423	0.0398268	*
PS 20:0_20:4	PS	Glycerophospholipid	-0.512625	0.13184	0.000963457	0.00610773	**	-0.38459	0.341176	0.0653152	0.165824		-0.555522	0.313331	0.0166156	0.048412	*	0.0346334	0.0886681	0.431745	0.777585		0.195577	0.156885	0.0494361	0.210204		0.267478	0.110656	0.00567311	0.0269988	*
PS 20:1_20:3	PS	Glycerophospholipid	0.0033598	0.274496	0.979476	0.992343		0.1411	0.157868	0.116307	0.256661		-0.0976658	0.19349	0.322142	0.468001		0.0505858	0.183342	0.570652	0.834227		0.0360819	0.137653	0.589271	0.828464		0.125574	0.269511	0.356304	0.524698
PS 20:2_20:2	PS	Glycerophospholipid	-0.329424	0.708224	0.357034	0.606708		-0.232402	0.300642	0.158957	0.327066		-0.594348	0.186672	0.00205728	0.0094382	**	-0.549847	0.488047	0.109607	0.603995		-0.342285	0.980288	0.478565	0.751245		-0.605188	0.191088	0.00795702	0.0336605	*
PS 20:2_20:4	PS	Glycerophospholipid	-0.299603	0.195278	0.0265195	0.0990692		-0.568378	0.277604	0.0101972	0.0372947	*	-0.963809	0.326019	0.0027146	0.0116851	*	-0.0162202	0.180059	0.85019	0.948913		-0.0704883	0.16307	0.3885	0.680688		-0.0238111	0.293032	0.864656	0.926607
PS 20:2_20:5	PS	Glycerophospholipid	0.430188	0.692562	0.23718	0.477301		0.588902	0.443481	0.0411731	0.116799		-0.937672	0.717235	0.0431008	0.103166		-0.126747	0.329818	0.438621	0.777585		0.058571	0.671805	0.854933	0.946149		0.604803	0.462412	0.0430443	0.113806
PS 20:3_20:3	PS	Glycerophospholipid	-0.123031	0.259055	0.348116	0.598897		-0.0588481	0.306695	0.689983	0.807296		-0.345848	0.349892	0.091603	0.185711		-0.0118426	0.158817	0.875666	0.955574		0.0361119	0.138083	0.590089	0.8285		0.155308	0.335321	0.358861	0.526967
PS 20:3_20:4	PS	Glycerophospholipid	-0.326681	0.236938	0.0368238	0.127542		-0.509094	0.345354	0.0300393	0.0916066		-0.810321	0.316933	0.00463111	0.0176151	*	-0.00338721	0.219379	0.974113	0.987795		0.0410573	0.158377	0.593218	0.830664		0.225817	0.268228	0.132895	0.274441
PS 20:4_22:1	PS	Glycerophospholipid	1.54278	2.62127	0.258505	0.500733		1.11239	2.86643	0.434485	0.614982		0.644784	3.51831	0.702954	0.805356		1.08545	2.68652	0.417375	0.777585		0.799473	3.32644	0.619485	0.838268		1.40579	2.82013	0.327453	0.497596
PT 18:0_18:1	PT	Glycerophospholipid	0.0587729	0.206867	0.559766	0.763383		0.128253	0.264266	0.338862	0.533143		-0.125562	0.299688	0.401871	0.54903		0.185423	0.22824	0.143444	0.655789		-0.0710378	0.410899	0.718752	0.88762		-0.0525545	0.157242	0.496388	0.652376
PT 18:0_18:2	PT	Glycerophospholipid	-0.0418612	0.148619	0.562992	0.763594		-0.159314	0.232061	0.199554	0.386022		-0.363359	0.195506	0.0141926	0.042537	*	0.101141	0.102973	0.093037	0.583176		0.098152	0.169471	0.264993	0.548877		0.208611	0.10439	0.0110873	0.0423664	*
PT 18:0_20:4	PT	Glycerophospholipid	-0.952729	0.342668	0.00340723	0.0179998	*	-1.5057	0.602895	0.00504256	0.0217058	*	-1.56853	0.901273	0.0176676	0.0503551		0.177891	0.259842	0.20056	0.698685		0.235144	0.441677	0.299686	0.593696		0.660815	0.234026	0.00321813	0.0179671	*
PT 18:1_18:1	PT	Glycerophospholipid	0.0432428	0.132113	0.504799	0.724375		0.238604	0.192657	0.0503641	0.136113		-0.166212	0.200451	0.137331	0.24939		0.153122	0.345813	0.37817	0.771793		0.0874887	0.192652	0.367313	0.666674		0.0503878	0.0770955	0.217698	0.376122
PE 18:2_18:2	PE	Glycerophospholipid											-0.962182	2.39554	0.480547	0.624713		0.38793	0.357992	0.118762	0.618627		-0.146227	0.438531	0.552546	0.8068		-0.143416	0.406077	0.603	0.74101
PA 16:0_20:3	PA	Glycerophospholipid																-0.082029	0.991797	0.89922	0.962949		1.23902	0.735205	0.100059	0.311092		1.0513	0.939954	0.19232	0.345978
Cer 16:1;2/14:0;0	Cer	Sphingolipid	-0.0909954	0.217861	0.4032	0.652164		-0.125355	0.256449	0.3358	0.529784		0.195863	0.265034	0.173782	0.29689		-0.116037	0.105224	0.0692546	0.554391		-0.168935	0.30341	0.281085	0.568693		-1.49522	0.266867	0.000233532	0.00271675	**
Cer 16:1;2/16:0;0	Cer	Sphingolipid	0.110818	0.16753	0.213198	0.453262		0.427283	0.384379	0.0677991	0.169621		0.946292	0.415431	0.00701463	0.0247047	*	-0.00169422	0.0651146	0.956395	0.978833		-0.263181	0.171647	0.0265721	0.147061		-0.410634	0.268379	0.0267481	0.079787
Cer 16:1;2/17:0;0	Cer	Sphingolipid	0.392267	0.383668	0.0842105	0.245059		1.0438	0.75745	0.0368814	0.106864		1.55521	0.727586	0.00877814	0.0295239	*	0.000713342	0.40149	0.99702	0.997974		0.261617	0.594964	0.381157	0.674109		0.591568	0.3114	0.0131804	0.0491308	*
Cer 16:1;2/18:0;0	Cer	Sphingolipid	-0.0167792	0.137655	0.798683	0.900025		0.537982	0.456087	0.0577266	0.147633		1.38878	0.563641	0.00529485	0.0196397	*	0.0234577	0.123655	0.693246	0.909559		-0.15707	0.247135	0.228315	0.497537		-0.0141379	0.263466	0.910276	0.954013
Cer 16:1;2/19:0;0	Cer	Sphingolipid	-0.214532	0.437137	0.334098	0.586354		-0.0465404	0.627273	0.87628	0.926757		0.817571	0.522453	0.0249152	0.0668238		0.213498	0.586498	0.461338	0.781893		-0.149437	0.482279	0.526523	0.790261		0.35361	0.516747	0.200726	0.355853
Cer 16:1;2/20:0;0	Cer	Sphingolipid	-0.133102	0.313829	0.396644	0.646245		0.203539	0.496347	0.411051	0.596337		0.71143	0.737161	0.0971044	0.193078		-0.0181585	0.275584	0.889994	0.962313		-0.181847	0.331584	0.287336	0.576205		-0.17583	0.288547	0.244687	0.407942
Cer 16:1;2/21:0;0	Cer	Sphingolipid	0.042621	0.160606	0.584843	0.778302		0.0100139	0.296865	0.943496	0.9704		0.675572	0.530828	0.0465937	0.109507		0.120719	0.334679	0.465146	0.784202		-0.00412724	0.342936	0.97982	0.9927		0.279375	0.274627	0.0852816	0.200202
Cer 16:1;2/22:0;0	Cer	Sphingolipid	-0.0665687	0.210703	0.518883	0.728749		0.122312	0.366369	0.496848	0.670585		0.471731	0.509659	0.107271	0.207409		0.0944455	0.228278	0.40726	0.777585		0.0301346	0.29257	0.829147	0.933572		0.0596948	0.173969	0.485704	0.643711
Cer 16:1;2/23:0;0	Cer	Sphingolipid	-0.0355863	0.215706	0.7309	0.862891		-0.000930254	0.257688	0.993946	0.997761		0.353884	0.259555	0.0380763	0.0937125		0.0846014	0.263086	0.511872	0.80244		-0.0117509	0.291904	0.932602	0.978837		0.194643	0.237877	0.141283	0.282296
Cer 16:1;2/24:0;0	Cer	Sphingolipid	-0.00112849	0.166573	0.988639	0.99593		0.0768748	0.136883	0.277539	0.474355		0.168825	0.226063	0.17026	0.292914		0.082896	0.12927	0.224902	0.723025		0.0453663	0.223816	0.673875	0.86914		0.232011	0.193785	0.0553929	0.139706
Cer 16:1;2/24:1;0	Cer	Sphingolipid	-0.0487652	0.161992	0.537751	0.742159		0.229061	0.296474	0.159124	0.327066		0.624411	0.357095	0.0173945	0.0499853	*	0.115273	0.184616	0.235158	0.727393		0.0369109	0.236386	0.744579	0.892554		0.132692	0.158791	0.135057	0.276181
Cer 16:1;2/26:0;0	Cer	Sphingolipid	0.00296747	0.641614	0.992244	0.997069		-0.090642	0.318958	0.559671	0.719534		-0.0890242	0.40019	0.644992	0.758046		-0.0371819	0.4007	0.845762	0.948689		-0.205513	0.166265	0.0506462	0.214477		0.0156702	0.369951	0.929097	0.966002
Cer 16:1;2/26:1;0	Cer	Sphingolipid	0.0219604	0.180782	0.799353	0.900025		0.0826012	0.221771	0.451768	0.631751		0.137141	0.120964	0.0643139	0.140151		0.0967426	0.177127	0.289036	0.738071		0.0133995	0.232673	0.903752	0.962652		0.110245	0.251514	0.382517	0.550131
Cer 17:1;2/16:0;0	Cer	Sphingolipid	0.0752317	0.105608	0.1864	0.418415		0.463401	0.417066	0.067884	0.169621		0.856039	0.353869	0.00565735	0.0209102	*	0.008833	0.108239	0.864082	0.954172		-0.0591369	0.215845	0.573235	0.815255		-0.171656	0.10661	0.0227506	0.0717468
Cer 17:1;2/17:0;0	Cer	Sphingolipid	0.0304221	0.364736	0.861124	0.937366		0.0912074	0.339422	0.580319	0.729584		0.692597	0.306582	0.00722359	0.0252705	*	0.0241283	0.178829	0.777917	0.934773		0.0903479	0.54757	0.730867	0.890082		0.188763	0.3792	0.328045	0.497773
Cer 17:1;2/18:0;0	Cer	Sphingolipid	0.0334859	0.223256	0.754187	0.878485		0.161201	0.356166	0.368761	0.5631		0.844716	0.439813	0.0126993	0.0391843	*	0.144801	0.233226	0.237365	0.727393		0.0380733	0.203227	0.696796	0.878906		0.377364	0.213755	0.0168523	0.0580406
Cer 17:1;2/20:0;0	Cer	Sphingolipid	0.0673578	0.136099	0.33051	0.584964		-0.110989	0.299787	0.454286	0.631924		0.507275	0.50008	0.0858947	0.178249		0.276305	0.306599	0.11413	0.611832		-0.0667516	0.426811	0.744191	0.892554		-0.0307608	0.350265	0.85389	0.919777
Cer 17:1;2/22:0;0	Cer	Sphingolipid	-0.118061	0.213992	0.284863	0.534378		-0.036788	0.219833	0.727251	0.831965		0.0419668	0.321535	0.78491	0.849913		0.0140145	0.241322	0.902948	0.962949		-0.154269	0.273596	0.275901	0.56287		0.172106	0.240633	0.185004	0.335681
Cer 17:1;2/23:0;0	Cer	Sphingolipid	0.0468545	0.451392	0.827849	0.916328		0.0209235	0.266732	0.869282	0.926757		0.10212	0.24018	0.395577	0.543011		-0.00699815	0.151139	0.922521	0.965382		-0.111095	0.254002	0.383448	0.674797		0.148872	0.196488	0.165479	0.312403
Cer 17:1;2/24:0;0	Cer	Sphingolipid	-0.029895	0.305944	0.837738	0.91949		-0.0328563	0.252861	0.785837	0.87007		-0.101905	0.225474	0.369371	0.515837		0.11471	0.234277	0.335081	0.751429		-0.047103	0.325013	0.762126	0.899129		0.232568	0.124561	0.0139752	0.0510964
Cer 17:1;2/24:1;0	Cer	Sphingolipid	-0.0229333	0.220137	0.827236	0.916328		0.0722637	0.2556	0.561598	0.719891		0.266319	0.27781	0.0986906	0.194407		0.151482	0.285556	0.30119	0.73852		0.0462472	0.235173	0.68285	0.878549		0.189512	0.250219	0.165601	0.312403
Cer 17:1;2/26:1;0	Cer	Sphingolipid	0.00192252	0.164485	0.980401	0.992343		0.0313436	0.191714	0.733191	0.833607		-0.0372245	0.188588	0.681756	0.788847		0.179945	0.184863	0.0951079	0.583176		-0.0177063	0.225358	0.869075	0.952665		0.0870822	0.260777	0.496743	0.652376
Cer 18:0;2/14:0;0	Cer	Sphingolipid	-0.0357533	0.414216	0.856357	0.935117		0.0205464	0.202717	0.831817	0.903436		0.613202	0.654781	0.104349	0.203258		-0.0422856	0.48206	0.854059	0.950265		-0.120423	0.63978	0.695469	0.878906		-0.726614	0.569723	0.0463097	0.121216
Cer 18:0;2/16:0;0	Cer	Sphingolipid	0.00210083	0.185006	0.980959	0.992343		0.162297	0.306425	0.301848	0.494879		0.565975	0.516717	0.0705036	0.151431		-0.0195788	0.0597601	0.504425	0.80038		-0.17773	0.186819	0.100514	0.311092		-0.266836	0.342999	0.156921	0.301673
Cer 18:0;2/17:0;0	Cer	Sphingolipid	-0.144808	0.596523	0.61609	0.791683		-0.172794	0.269591	0.22509	0.417346		0.411801	0.829166	0.329027	0.473803		0.0574766	0.521371	0.817424	0.944279		0.220591	0.330494	0.209855	0.471049		0.432518	0.600648	0.182651	0.332888
Cer 18:0;2/18:0;0	Cer	Sphingolipid	-0.00335397	0.124217	0.954753	0.981978		-0.100895	0.215455	0.354142	0.55087		0.450072	0.533835	0.132481	0.243263		-0.056509	0.27904	0.674145	0.903734		-0.390483	0.274741	0.033597	0.166552		0.156042	0.186387	0.134516	0.276061
Cer 18:0;2/20:0;0	Cer	Sphingolipid	-0.189198	0.432337	0.383213	0.631014		-0.296125	0.512261	0.265756	0.462514		-0.273411	0.500722	0.289145	0.428393		-0.0236323	0.673373	0.941219	0.969937		-0.744319	0.605742	0.0515004	0.216343		-0.216041	0.353241	0.243248	0.406983
Cer 18:0;2/22:0;0	Cer	Sphingolipid	-0.131931	0.519173	0.600261	0.785824		-0.293468	0.45762	0.224885	0.417346		-0.297872	0.503095	0.256116	0.392604		0.212091	0.381928	0.282173	0.73743		-0.0751598	0.477334	0.742541	0.892554		0.550462	0.316516	0.0177084	0.0598087
Cer 18:0;2/24:0;0	Cer	Sphingolipid	-0.15754	0.386928	0.414098	0.656932		-0.370699	0.426568	0.123921	0.2723		-0.490966	0.45806	0.0746226	0.158327		0.0673555	0.177952	0.445015	0.777585		0.135672	0.386688	0.47658	0.75059		0.89585	0.312203	0.0030323	0.0173487	*
Cer 18:0;2/24:1;0	Cer	Sphingolipid	-9.8796e-06	0.265887	0.999938	0.999938		0.011885	0.237782	0.916394	0.949057		0.221502	0.25655	0.125729	0.234845		0.131684	0.159977	0.139499	0.652034		0.207705	0.272283	0.163254	0.410814		1.01068	0.304408	0.00175711	0.0112177	*
Cer 18:0;2/26:0;0	Cer	Sphingolipid	0.341427	0.550151	0.237525	0.477301		-0.0431794	0.56587	0.872801	0.926757		-0.416277	0.448805	0.106745	0.207153		0.198446	0.311375	0.227257	0.724709		-0.0408158	0.531877	0.872088	0.954188		0.244722	0.297776	0.139976	0.280219
Cer 18:0;2/26:1;0	Cer	Sphingolipid	-0.170118	0.227061	0.169185	0.393262		0.0220048	0.290903	0.873893	0.926757		-0.16858	0.300689	0.278244	0.415183		-0.017821	0.190295	0.844364	0.948689		-0.140416	0.260454	0.294442	0.58664		0.0905342	0.180046	0.323761	0.493417
Cer 18:1;1/14:0;0	Cer	Sphingolipid	0.0506608	0.28123	0.707691	0.849879		0.241419	0.338879	0.186384	0.365863		0.40448	0.187657	0.00852509	0.0290464	*	0.157651	0.194449	0.144061	0.655789		0.0695022	0.221564	0.521698	0.787522		-0.5634	0.386536	0.0311041	0.0904611
Cer 18:1;1/16:0;0	Cer	Sphingolipid	0.138556	0.314421	0.380229	0.62831		0.0619735	0.435473	0.766238	0.858195		0.123428	0.26265	0.352641	0.499138		-0.0604333	0.0892912	0.204734	0.698685		-0.286508	0.24974	0.0622895	0.236926		-0.488677	0.33605	0.0313269	0.0906057
Cer 18:1;1/18:0;0	Cer	Sphingolipid	0.0287671	0.351801	0.863813	0.938264		0.258956	0.513687	0.322686	0.515574		0.110042	0.302417	0.461505	0.606449		0.0817747	0.258378	0.518188	0.80244		-0.156551	0.147428	0.0764506	0.267998		-0.153151	0.273517	0.278766	0.449028
Cer 18:1;1/20:0;0	Cer	Sphingolipid	0.0672738	0.13969	0.342151	0.594502		0.118206	0.319297	0.454309	0.631924		0.0558968	0.226254	0.61007	0.732644		0.0862724	0.24071	0.46779	0.786145		0.0354033	0.406712	0.855158	0.946149		-0.0102917	0.301521	0.942827	0.975435
Cer 18:1;1/22:0;0	Cer	Sphingolipid	0.0656163	0.157436	0.404119	0.652164		0.0975688	0.243137	0.420277	0.603102		0.0215453	0.128111	0.725971	0.823695		0.121714	0.144611	0.13297	0.638869		0.10432	0.273211	0.441332	0.727708		0.040537	0.180138	0.641276	0.76821
Cer 18:1;1/24:0;0	Cer	Sphingolipid	0.0746941	0.177604	0.400251	0.650098		0.146191	0.201172	0.179499	0.355598		0.0359868	0.100753	0.469211	0.614261		0.117104	0.15559	0.167673	0.657503		0.00037428	0.224006	0.997198	0.999487		0.0631133	0.193925	0.507088	0.661172
Cer 18:1;1/24:1;0	Cer	Sphingolipid	0.0406817	0.196673	0.667743	0.828879		0.077603	0.287416	0.578581	0.729138		-0.0498861	0.11212	0.376095	0.523203		0.0761671	0.192317	0.425864	0.777585		0.00171714	0.264118	0.989097	0.995878		-0.0958619	0.174504	0.286644	0.456104
Cer 18:1;1/25:0;0	Cer	Sphingolipid	0.063917	0.264758	0.617968	0.792219		0.14074	0.234562	0.250808	0.4439		-0.0198534	0.127441	0.745141	0.832711		0.120188	0.174072	0.197493	0.698685		-0.0576183	0.398344	0.762569	0.899129		0.121447	0.132811	0.110348	0.239521
Cer 18:1;1/26:0;0	Cer	Sphingolipid	0.11516	0.23406	0.333017	0.586354		0.0703064	0.167227	0.400394	0.587394		0.0812147	0.162078	0.325244	0.470547		0.0980511	0.269956	0.462265	0.781893		-0.0559186	0.327935	0.722376	0.889995		0.119745	0.161373	0.172404	0.323237
Cer 18:1;1/26:1;0	Cer	Sphingolipid	0.0558933	0.127104	0.381132	0.628808		0.135839	0.231681	0.26004	0.455615		0.00477358	0.115498	0.93081	0.952771		0.10219	0.198506	0.313811	0.749023		0.0263103	0.280287	0.844005	0.94018		0.0446042	0.0864916	0.313065	0.482739
Cer 18:1;2/14:0;0	Cer	Sphingolipid	0.0685203	0.15733	0.385274	0.631657		0.273248	0.310889	0.120813	0.266043		0.422371	0.166875	0.00480419	0.0180762	*	-0.00494399	0.09147	0.90963	0.962949		-0.0851673	0.11833	0.182816	0.428756		-0.591929	0.157416	0.00109509	0.0081897	**
Cer 18:1;2/16:0;0	Cer	Sphingolipid	-0.0105684	0.132799	0.867411	0.938507		0.185377	0.289061	0.224874	0.417346		0.505013	0.282883	0.016239	0.0475798	*	0.0750516	0.111529	0.206841	0.698685		-0.029855	0.165662	0.707575	0.882351		-0.402448	0.150379	0.0039202	0.0205895	*
Cer 18:1;2/17:0;0	Cer	Sphingolipid	-0.107157	0.197537	0.291865	0.540337		0.1493	0.324562	0.361797	0.557828		0.629195	0.470886	0.0404252	0.0985658		0.0495321	0.0486137	0.0849447	0.564624		0.204255	0.224696	0.111875	0.331505		0.260743	0.0869895	0.00257854	0.015167	*
Cer 18:1;2/18:0;0	Cer	Sphingolipid	-0.0135482	0.2422	0.906493	0.960681		0.211286	0.375474	0.27673	0.474355		0.72071	0.525407	0.0373929	0.0926849		0.0432056	0.30413	0.766633	0.93383		-0.0532868	0.292914	0.704992	0.881029		0.0733582	0.23745	0.52768	0.681234
Cer 18:1;2/19:0;0	Cer	Sphingolipid	-0.0467703	0.359183	0.785399	0.895841		-0.11366	0.339212	0.495369	0.669452		-0.0293838	0.221009	0.781044	0.846756		0.143363	0.270218	0.301138	0.73852		-0.227359	0.284925	0.148938	0.38876		0.177612	0.173889	0.0844181	0.19862
Cer 18:1;2/20:0;0	Cer	Sphingolipid	-0.0471133	0.250188	0.695339	0.840837		0.0722089	0.25181	0.556279	0.719243		0.326573	0.488529	0.209289	0.339729		0.110148	0.233849	0.351649	0.759453		-0.103422	0.22331	0.358888	0.65859		0.0123692	0.150856	0.863447	0.926259
Cer 18:1;2/20:1;0	Cer	Sphingolipid	-0.065785	0.596509	0.817356	0.91046		0.426896	0.557649	0.162104	0.330528		1.13523	0.548452	0.00981893	0.0322659	*	0.0104274	0.106311	0.837136	0.948689		-0.00287547	0.280581	0.982815	0.99336		0.08264	0.626217	0.78261	0.86525
Cer 18:1;2/21:0;0	Cer	Sphingolipid	0.0594778	0.380952	0.744606	0.872181		0.150517	0.383139	0.429303	0.611278		0.526316	0.5423	0.0957927	0.191585		0.429778	0.423754	0.0859311	0.564624		0.173974	0.293204	0.255255	0.536138		0.596465	0.275556	0.0083991	0.0347583	*
Cer 18:1;2/22:0;0	Cer	Sphingolipid	-0.0503838	0.28646	0.714168	0.853331		-0.0405397	0.18061	0.642102	0.76671		0.0127234	0.483792	0.955926	0.966086		0.0593067	0.179106	0.500151	0.80038		-0.0677514	0.30635	0.646866	0.851259		0.136573	0.175694	0.157174	0.301673
Cer 18:1;2/22:1;0	Cer	Sphingolipid	-0.102042	0.156284	0.218073	0.458962		0.285511	0.447965	0.22724	0.419212		0.819455	0.506335	0.0223798	0.0609617		0.113234	0.180785	0.233948	0.727393		-0.0570547	0.221827	0.59601	0.832345		0.161714	0.202718	0.149027	0.292193
Cer 18:1;2/23:0;0	Cer	Sphingolipid	-0.0614946	0.35877	0.721017	0.856624		-0.0720929	0.291594	0.609813	0.74642		-0.137102	0.406147	0.49236	0.635813		0.121412	0.208099	0.262028	0.736008		-0.0612172	0.369669	0.729938	0.890082		0.166682	0.130491	0.0461043	0.12105
Cer 18:1;2/24:0;0	Cer	Sphingolipid	-0.12544	0.404321	0.526029	0.736582		-0.217152	0.26858	0.1449	0.304825		-0.352479	0.369887	0.100114	0.196841		0.0507207	0.210913	0.619284	0.866834		-0.0625664	0.336711	0.699099	0.879099		0.146335	0.161703	0.113039	0.244025
Cer 18:1;2/24:1;0	Cer	Sphingolipid	-0.0407388	0.203311	0.67731	0.83059		0.114621	0.248589	0.36079	0.55744		0.361334	0.206389	0.0173238	0.0499193	*	0.148051	0.14658	0.0868237	0.564624		0.0539155	0.21855	0.610568	0.836216		0.181455	0.182117	0.0898157	0.206602
Cer 18:1;2/24:2;0	Cer	Sphingolipid	-0.0417815	0.202773	0.66892	0.828879		0.187297	0.279859	0.208862	0.397218		0.572695	0.322024	0.0164467	0.0480538	*	0.114846	0.161781	0.187623	0.686858		0.0212561	0.304439	0.883498	0.956181		0.107957	0.18088	0.252916	0.417013
Cer 18:1;2/25:0;0	Cer	Sphingolipid	-0.127423	0.329327	0.435744	0.672254		-0.271484	0.330439	0.140065	0.297851		-0.385251	0.356497	0.0730452	0.155588		0.0591114	0.204063	0.552462	0.826325		-0.12814	0.336502	0.442469	0.727708		0.134246	0.156568	0.127673	0.26842
Cer 18:1;2/26:0;0	Cer	Sphingolipid	-0.0963627	0.291945	0.501435	0.724173		-0.269423	0.485855	0.282755	0.480913		-0.394594	0.429585	0.109202	0.209587		0.0974457	0.169588	0.2682	0.736008		-0.0746804	0.257398	0.551857	0.8068		0.192007	0.256296	0.169209	0.318637
Cer 18:1;2/26:1;0	Cer	Sphingolipid	-0.0344925	0.277773	0.79503	0.900002		-0.0179267	0.176039	0.831039	0.903436		-0.124149	0.199647	0.236749	0.36906		0.088666	0.174855	0.320195	0.749157		-0.024478	0.298335	0.863356	0.950559		0.143222	0.143852	0.0899816	0.206602
Cer 18:2;2/14:0;0	Cer	Sphingolipid	-0.0729807	0.211189	0.482811	0.710714		0.106274	0.264861	0.420327	0.603102		0.333137	0.231579	0.0323823	0.0822133		-0.0895476	0.163012	0.28665	0.738071		-0.327588	0.31572	0.0811262	0.274628		-1.33447	0.381497	0.00144223	0.00989731	**
Cer 18:2;2/16:0;0	Cer	Sphingolipid	0.0452084	0.152723	0.544215	0.747046		0.355067	0.388026	0.110172	0.247297		0.757308	0.392439	0.0124961	0.0387862	*	0.00458999	0.201383	0.961797	0.98244		-0.217386	0.267201	0.143011	0.385082		-0.696631	0.156402	0.000570857	0.00498072	**
Cer 18:2;2/17:0;0	Cer	Sphingolipid	0.0760952	0.625352	0.799018	0.900025		1.00018	0.768676	0.0436997	0.121893		1.38011	0.461369	0.00259809	0.0113707	*	0.0458076	0.563263	0.864545	0.954172		0.717968	0.464326	0.0258758	0.144738		0.556586	0.415688	0.0401798	0.108703
Cer 18:2;2/18:0;0	Cer	Sphingolipid	-0.0305606	0.0904493	0.491991	0.720637		0.614614	0.348058	0.0168386	0.0562722		1.47689	0.384155	0.0010061	0.00556816	**	0.015599	0.135293	0.809271	0.942499		-0.0837189	0.137872	0.246075	0.52637		0.100212	0.0993025	0.087012	0.203121
Cer 18:2;2/20:0;0	Cer	Sphingolipid	-0.130785	0.231886	0.275795	0.526426		0.129265	0.433327	0.541256	0.706697		0.58624	0.460975	0.0466924	0.109507		0.0211417	0.26058	0.864861	0.954172		-0.186022	0.319309	0.262619	0.547318		-0.172999	0.349448	0.330384	0.499873
Cer 18:2;2/22:0;0	Cer	Sphingolipid	-0.0888314	0.149649	0.255092	0.496639		0.0357528	0.248779	0.764034	0.858079		0.290503	0.294533	0.0920892	0.186316		0.101223	0.191571	0.302851	0.739126		-0.0183311	0.220898	0.86182	0.950487		-0.053975	0.15013	0.466504	0.627801
Cer 18:2;2/22:1;0	Cer	Sphingolipid	-0.298237	0.178922	0.0203464	0.082171		0.196472	0.311675	0.231469	0.423232		0.535313	0.348677	0.0264637	0.0697256		-0.100741	0.11817	0.1293	0.638869		-0.254026	0.156873	0.0223397	0.134295		-0.0249511	0.278324	0.850902	0.919396
Cer 18:2;2/23:0;0	Cer	Sphingolipid	0.0541316	0.140682	0.438087	0.674873		0.11156	0.297687	0.449194	0.630439		0.305202	0.221634	0.0369608	0.09205		0.0444431	0.256092	0.717742	0.920759		0.0960465	0.34438	0.566669	0.810856		0.203155	0.230404	0.119947	0.255773
Cer 18:2;2/24:0;0	Cer	Sphingolipid	-0.0511641	0.188864	0.577366	0.775256		0.0460522	0.257135	0.709275	0.818072		0.125156	0.142062	0.120174	0.225677		0.059341	0.240421	0.610394	0.860683		0.0314681	0.294712	0.823027	0.931674		0.0852607	0.179847	0.348883	0.516663
Cer 18:2;2/24:1;0	Cer	Sphingolipid	0.0133503	0.0949093	0.768839	0.884084		0.15738	0.292443	0.295186	0.490882		0.381119	0.188403	0.0106313	0.034322	*	0.0677696	0.192619	0.475438	0.788034		0.0445701	0.24746	0.707736	0.882351		0.0673622	0.275914	0.614141	0.749432
Cer 18:2;2/26:0;0	Cer	Sphingolipid	-0.119033	0.189302	0.232434	0.475408		-0.11525	0.124742	0.107728	0.243904		0.031819	0.119669	0.584141	0.712966		0.0392735	0.14481	0.576958	0.83783		0.00502477	0.198398	0.957554	0.989725		0.111708	0.127305	0.121259	0.257522
Cer 18:2;2/26:1;0	Cer	Sphingolipid	0.0265645	0.165508	0.737816	0.867141		0.0903881	0.213605	0.397622	0.585792		0.140995	0.109909	0.0455371	0.107764		0.102687	0.131371	0.155408	0.657292		0.028113	0.243195	0.808787	0.926005		0.0788685	0.197173	0.421651	0.589585
Cer 19:1;2/16:0;0	Cer	Sphingolipid	-0.222731	0.440774	0.321674	0.578		0.0294987	0.305419	0.839578	0.906263		0.459932	0.779944	0.257731	0.393048		0.0429063	0.400193	0.822318	0.945078		-0.373559	0.240455	0.0254943	0.144738		-0.135493	0.531535	0.59917	0.737169
Cer 19:1;2/18:0;0	Cer	Sphingolipid	-0.143459	0.571713	0.604678	0.787417		-0.148769	0.467843	0.516321	0.687114		0.502445	0.537504	0.104805	0.203766		0.258663	0.456237	0.273665	0.736008		-0.275354	0.519352	0.301422	0.593761		-0.233645	0.954779	0.613344	0.749432
Cer 19:1;2/24:0;0	Cer	Sphingolipid	0.0605995	0.251056	0.618022	0.792219		0.0437933	0.10798	0.415763	0.600089		0.0412575	0.263403	0.743823	0.832127		0.172771	0.236883	0.178251	0.67786		-0.0394565	0.250131	0.742097	0.892554		0.13906	0.1709	0.142964	0.283491
Cer 19:1;2/24:1;0	Cer	Sphingolipid	-0.0522917	0.20265	0.594861	0.782673		0.154593	0.270791	0.270836	0.466872		0.474748	0.478071	0.0905595	0.18501		0.0551372	0.238933	0.633064	0.86984		-0.0616111	0.367266	0.726618	0.890082		0.0287662	0.160847	0.709664	0.812678
Cer 19:1;2/25:0;0	Cer	Sphingolipid	-0.16496	1.09197	0.752501	0.877498		-0.332219	0.631256	0.30452	0.497553		-0.0349782	0.681687	0.914184	0.942105		-0.0709791	0.457745	0.746266	0.931071		-0.454134	0.208587	0.00822956	0.0742079		-0.00306809	0.310549	0.983433	0.994182
Cer 20:1;2/14:0;0	Cer	Sphingolipid	0.108187	2.1258	0.91488	0.963308		-0.56995	2.06777	0.571017	0.726406		0.456947	1.37007	0.497243	0.639733		-0.39023	1.39377	0.565228	0.834227		-1.08513	1.41852	0.16234	0.410814		-0.338307	1.60777	0.662497	0.782883
Cer 20:1;2/16:0;0	Cer	Sphingolipid	0.0261178	1.41693	0.969098	0.986818		-0.521221	1.21917	0.393226	0.584812		0.108745	1.27844	0.858414	0.90423		-0.263167	0.948059	0.568415	0.834227		-1.12976	1.02049	0.0685415	0.252466		-0.642317	1.515	0.396796	0.563145
Cer 20:1;2/24:1;0	Cer	Sphingolipid	-0.0362862	0.253462	0.764902	0.881153		0.198122	0.316408	0.234062	0.424313		0.629437	0.523936	0.0548668	0.123954		0.00942602	0.296564	0.946752	0.971814		0.0112767	0.168872	0.88853	0.956181		0.123334	0.142395	0.124842	0.263528
CerP 18:1;2/14:0	CerP	Sphingolipid	1.94463	0.18808	2.07414e-05	0.000309951	***	2.17974	0.326137	0.000905077	0.00560184	**	1.57952	0.422928	0.00112398	0.00606025	**	0.856599	0.393904	0.0224481	0.394457		0.671679	0.290399	0.0066432	0.0671201		0.0190848	0.135259	0.768153	0.855363
CerP 18:1;2/16:0	CerP	Sphingolipid	1.92346	0.283333	0.000109801	0.0010441	**	2.37758	0.392257	0.00120822	0.00706035	**	1.74488	0.391513	0.000569543	0.00367742	**	0.895584	0.429477	0.0250945	0.39937		1.10174	0.250044	0.000595266	0.0136097	*	0.529982	0.170578	0.00225493	0.0136469	*
CerP 18:1;2/16:1	CerP	Sphingolipid	0.155578	0.14463	0.0739281	0.22031		0.0734162	0.219796	0.55191	0.71625		0.106864	0.232115	0.361435	0.508146		0.0840314	0.237098	0.529546	0.805865		0.00403087	0.182305	0.962938	0.992348		0.0266679	0.221429	0.801018	0.881878
CerP 18:1;2/18:0	CerP	Sphingolipid	0.342475	0.135499	0.00482871	0.0240516	*	0.419539	0.146674	0.0105998	0.0382325	*	0.257505	0.145575	0.0167429	0.0486473	*	0.193094	0.163527	0.0992546	0.583818		0.238712	0.166692	0.032833	0.165423		0.0428305	0.136162	0.520611	0.674603
CerP 18:1;2/20:1	CerP	Sphingolipid	-0.0216706	0.149377	0.761896	0.881153		-0.051369	0.0484599	0.124175	0.2723		0.00178227	0.027936	0.893458	0.930834		0.145242	0.102268	0.0656239	0.554391		0.114992	0.110827	0.0811283	0.274628		0.229359	0.165083	0.0359868	0.101286
CerP 18:1;2/22:0	CerP	Sphingolipid	0.209724	0.147355	0.0334548	0.118222		0.317549	0.0350147	0.000365567	0.00301089	**	0.29141	0.0790403	0.00118071	0.00633348	**	0.0776301	0.108277	0.247058	0.73355		0.157827	0.128721	0.0518159	0.216798		0.110494	0.0755448	0.0307737	0.0899137
CerP 18:1;2/22:1	CerP	Sphingolipid	0.121592	0.143194	0.13043	0.328354		0.242762	0.0580116	0.00357687	0.0164097	*	0.210462	0.0917791	0.00684988	0.0244538	*	0.156346	0.0890137	0.0391177	0.463417		0.160411	0.148045	0.0725387	0.261639		0.118265	0.17142	0.197773	0.352758
CerP 18:1;2/24:0	CerP	Sphingolipid	0.565958	0.282408	0.0109799	0.0486653	*	1.09561	0.327521	0.00681168	0.0275097	*	0.565042	0.0945777	0.000181548	0.00158232	**	0.118509	0.312106	0.502826	0.80038		0.452759	0.284934	0.0237323	0.140248		-0.0212055	0.247217	0.857239	0.922091
CerP 18:1;2/24:1	CerP	Sphingolipid	2.078	0.436362	0.000440458	0.00313414	**	2.90373	0.328241	0.00039366	0.003192	**	2.16616	0.238596	3.47622e-05	0.000637917	***	0.528377	0.55262	0.151787	0.657292		0.856638	0.270317	0.00209386	0.0308476	*	0.388967	0.411914	0.102317	0.227282
CerP 18:1;2/26:0	CerP	Sphingolipid	-0.124303	0.183468	0.20435	0.441632		-0.0495116	0.131189	0.505209	0.677498		-0.106115	0.13102	0.144374	0.257319		-0.0342684	0.0854083	0.480971	0.791787		0.0188065	0.252101	0.875614	0.956046		0.111806	0.120142	0.105912	0.232473
CerP 18:1;2/26:1	CerP	Sphingolipid	0.242699	0.117136	0.00978504	0.044117	*	0.358331	0.302266	0.0984183	0.226752		0.271572	0.3323	0.14165	0.255039		-0.0964474	0.316797	0.585607	0.843371		0.477319	0.333156	0.0327863	0.165423		0.19877	0.453445	0.38249	0.550131
GM1 34:1;2	GM1	Sphingolipid	0.229125	0.382785	0.251762	0.494078		-0.443389	0.293129	0.0565246	0.144914		0.285042	0.746752	0.441466	0.587498		-0.0424923	0.447162	0.842117	0.948689		0.132315	0.826162	0.738352	0.891821		-0.555588	0.897777	0.23863	0.402329
GM3 34:1;2	GM3	Sphingolipid	0.34726	0.174601	0.0284202	0.1037		0.313928	0.651114	0.406037	0.592903		0.504071	0.396969	0.0847092	0.176858		0.211687	0.772467	0.621785	0.866834		0.0287966	0.46007	0.908296	0.966508		0.377458	0.296442	0.0841937	0.198538
Hex2Cer 16:1;2/14:0;0	Hex2Cer	Sphingolipid	-0.0155545	0.0533143	0.549752	0.753657		-0.101836	0.189502	0.295782	0.491092		-0.0480003	0.03265	0.0302907	0.0778478		0.165341	0.0706101	0.00635766	0.298606		-0.0784539	0.104777	0.169384	0.418111		-0.0962906	0.0753981	0.0461306	0.12105
Hex2Cer 16:1;2/16:0;0	Hex2Cer	Sphingolipid	-0.041396	0.0668013	0.238101	0.477301		-0.130478	0.179451	0.179312	0.355598		-0.118128	0.102959	0.0622749	0.136433		0.034361	0.147776	0.63056	0.868679		-0.0281244	0.201953	0.771052	0.903158		-0.055483	0.160214	0.481941	0.639572
Hex2Cer 16:1;2/17:0;0	Hex2Cer	Sphingolipid	0.101743	0.11886	0.128146	0.326132		0.130897	0.234033	0.279224	0.476457		0.119563	0.132334	0.113463	0.216178		-0.0137143	0.25136	0.908782	0.962949		0.127633	0.156984	0.143209	0.385082		0.0523993	0.325608	0.737158	0.831685
Hex2Cer 16:1;2/18:0;0	Hex2Cer	Sphingolipid	-0.0408352	0.059951	0.202405	0.441074		-0.00309068	0.137285	0.962265	0.981979		-0.0202977	0.0825003	0.611497	0.733516		0.0436573	0.133461	0.505046	0.80038		0.00884826	0.105893	0.860878	0.950487		0.0351732	0.0888048	0.42584	0.590904
Hex2Cer 16:1;2/19:0;0	Hex2Cer	Sphingolipid	0.065136	0.318096	0.67081	0.828879		0.212947	0.132866	0.023089	0.0734076		0.329907	0.249402	0.0416433	0.100674		0.243496	0.251367	0.0962346	0.583176		0.135906	0.31722	0.392317	0.683939		0.343356	0.20749	0.0208307	0.0673141
Hex2Cer 16:1;2/20:0;0	Hex2Cer	Sphingolipid	0.00927623	0.135605	0.885835	0.944529		-0.00355284	0.0599155	0.900918	0.943303		-0.0964882	0.142971	0.205783	0.335278		0.0648024	0.184117	0.475286	0.788034		-0.0217968	0.116318	0.696727	0.878906		0.0456822	0.136578	0.496088	0.652376
Hex2Cer 16:1;2/20:1;0	Hex2Cer	Sphingolipid	-0.107996	0.435789	0.609005	0.788887		-0.358233	0.165077	0.00832447	0.0317473	*	-0.285882	0.867493	0.502072	0.642013		0.0800804	0.65146	0.797031	0.939743		-0.17088	0.297109	0.267818	0.553632		0.22386	0.3092	0.180779	0.331923
Hex2Cer 16:1;2/21:0;0	Hex2Cer	Sphingolipid	-0.115272	0.255441	0.370029	0.616321		-0.174718	0.278955	0.233958	0.424313		-0.0247506	0.321338	0.87162	0.915376		0.0504606	0.441681	0.810964	0.943421		-0.246336	0.371841	0.212637	0.47627		-0.0755531	0.351823	0.656172	0.778043
Hex2Cer 16:1;2/22:0;0	Hex2Cer	Sphingolipid	-0.0184678	0.107113	0.71947	0.856161		-0.0277945	0.113891	0.614277	0.748547		-0.0555084	0.105384	0.304168	0.447482		0.0883118	0.159605	0.283664	0.73743		-0.0504905	0.18007	0.564681	0.810856		0.0161058	0.158362	0.831253	0.908002
Hex2Cer 16:1;2/22:1;0	Hex2Cer	Sphingolipid	-0.00959401	0.134607	0.881098	0.94236		-0.0908761	0.129737	0.192343	0.375357		-0.06703	0.119967	0.279644	0.416085		0.10947	0.107882	0.0858232	0.564624		0.0583965	0.0778007	0.168576	0.417845		0.0587918	0.139822	0.400342	0.567196
Hex2Cer 16:1;2/23:0;0	Hex2Cer	Sphingolipid	-0.0573067	0.0627196	0.110555	0.295883		-0.017724	0.127312	0.771123	0.860776		0.0240766	0.0847211	0.559663	0.694434		0.114148	0.161788	0.189785	0.689946		-0.0450812	0.333511	0.777524	0.906678		0.115069	0.295473	0.433	0.596514
Hex2Cer 16:1;2/24:0;0	Hex2Cer	Sphingolipid	-0.0340842	0.127852	0.583191	0.778302		-0.101115	0.0356818	0.00317588	0.0148967	*	-0.0772046	0.198288	0.433091	0.580786		0.0948728	0.168627	0.276803	0.736008		-0.094119	0.213245	0.379552	0.674043		0.0512734	0.145801	0.475632	0.6362
Hex2Cer 16:1;2/24:1;0	Hex2Cer	Sphingolipid	-0.030491	0.0835026	0.460048	0.694387		-0.0374346	0.113043	0.500116	0.672392		-0.0886847	0.0723243	0.0518049	0.119094		0.110561	0.0998914	0.068585	0.554391		-0.0181483	0.095484	0.692701	0.878906		-0.0167082	0.173955	0.84045	0.912813
Hex2Cer 16:1;2/25:0;0	Hex2Cer	Sphingolipid	0.162581	0.261728	0.237162	0.477301		-0.283559	0.257529	0.0695358	0.171949		-0.00769581	0.328766	0.960766	0.967239		0.110004	0.20566	0.297734	0.73852		-0.0365197	0.308259	0.804171	0.925358		0.0869236	0.414403	0.663471	0.78315
Hex2Cer 16:1;2/26:0;0	Hex2Cer	Sphingolipid	-0.0632534	0.321449	0.682664	0.833185		-0.274142	0.319471	0.127448	0.277419		-0.156769	0.38657	0.415793	0.561911		0.0600334	0.30899	0.686375	0.909434		-0.125649	0.334564	0.448295	0.733829		0.103878	0.121989	0.129625	0.270894
Hex2Cer 16:1;2/26:1;0	Hex2Cer	Sphingolipid	-0.0446997	0.0559567	0.148602	0.358978		0.00446431	0.0524034	0.8582	0.919751		-0.0645518	0.09926	0.219574	0.351185		0.0504375	0.123933	0.414289	0.777585		0.00110709	0.0838869	0.977871	0.9927		0.0278736	0.0945685	0.54586	0.695068
Hex2Cer 17:1;2/14:0;0	Hex2Cer	Sphingolipid	-0.11152	0.110325	0.0866525	0.249772		-0.085259	0.108765	0.154507	0.320664		-0.172586	0.126385	0.0378988	0.0934956		-0.0290388	0.1609	0.707178	0.91572		-0.0635293	0.238998	0.584245	0.824863		-0.162539	0.0466606	0.00146522	0.00989731	**
Hex2Cer 17:1;2/16:0;0	Hex2Cer	Sphingolipid	0.155175	0.15251	0.0852415	0.246988		0.188696	0.238146	0.151128	0.314275		0.0758538	0.124013	0.243206	0.375211		0.0335487	0.199353	0.725801	0.922829		0.062003	0.247748	0.605598	0.835693		0.122941	0.305849	0.419561	0.588848
Hex2Cer 17:1;2/17:0;0	Hex2Cer	Sphingolipid	-0.166304	0.145891	0.0633768	0.198479		-0.119522	0.11753	0.0853533	0.20477		-0.0554995	0.176161	0.519992	0.657727		0.0281448	0.288666	0.838087	0.948689		-0.0713303	0.179359	0.424104	0.709781		0.00204276	0.121863	0.971896	0.990184
Hex2Cer 17:1;2/18:0;0	Hex2Cer	Sphingolipid	0.0226729	0.117685	0.688816	0.83682		0.193	0.35558	0.291629	0.488852		0.164603	0.259592	0.229211	0.361798		-0.0167451	0.140182	0.802595	0.941809		0.0350997	0.304224	0.809148	0.926005		0.140525	0.169869	0.138021	0.278347
Hex2Cer 17:1;2/19:0;0	Hex2Cer	Sphingolipid	0.0776323	0.670618	0.808524	0.907861		-0.176768	0.680988	0.592754	0.735493		-0.14909	0.16762	0.117601	0.222442		0.249754	0.669414	0.451058	0.780592		-0.170053	1.16211	0.759919	0.899129		-0.246962	0.43013	0.268515	0.437225
Hex2Cer 17:1;2/20:0;0	Hex2Cer	Sphingolipid	0.0452834	0.111383	0.414727	0.656932		0.00669333	0.164721	0.931971	0.962332		0.0895646	0.264871	0.491667	0.635703		0.110621	0.256353	0.389235	0.773311		-0.0505333	0.29758	0.723456	0.890082		-0.0854478	0.115569	0.173618	0.324603
Hex2Cer 17:1;2/22:0;0	Hex2Cer	Sphingolipid	-0.0182425	0.0986807	0.700537	0.844288		-0.0378056	0.0860996	0.381769	0.580327		-0.0186563	0.145088	0.787989	0.85152		0.0922632	0.178226	0.311458	0.749023		-0.0541939	0.303047	0.709681	0.882672		0.107096	0.189432	0.274815	0.444716
Hex2Cer 17:1;2/22:1;0	Hex2Cer	Sphingolipid	0.0775838	0.194332	0.422465	0.662516		0.136482	0.191074	0.18546	0.365331		0.0387965	0.180583	0.656037	0.767916		0.0221299	0.217459	0.83115	0.948689		8.31132e-05	0.23732	0.999413	0.999487		-0.0157566	0.317975	0.917109	0.960213
Hex2Cer 17:1;2/23:0;0	Hex2Cer	Sphingolipid	-0.105435	0.280878	0.448498	0.682866		-0.12463	0.233666	0.298918	0.492391		-0.0111196	0.377071	0.950589	0.964419		0.0567565	0.293862	0.688094	0.909434		-0.126384	0.309659	0.413068	0.700629		0.0333012	0.202798	0.732084	0.829537
Hex2Cer 17:1;2/24:0;0	Hex2Cer	Sphingolipid	-0.110423	0.268769	0.410245	0.65414		-0.216981	0.213785	0.0857757	0.204843		-0.0571452	0.337425	0.724158	0.823336		0.097596	0.314797	0.526306	0.80244		-0.112604	0.366262	0.52958	0.791344		0.140614	0.0990553	0.0337212	0.0967291
Hex2Cer 17:1;2/24:1;0	Hex2Cer	Sphingolipid	0.0277843	0.0550278	0.322013	0.578		0.0456745	0.171771	0.584126	0.732609		0.0783874	0.142596	0.28636	0.424869		0.0985523	0.106334	0.106936	0.603995		0.030988	0.176363	0.71444	0.884015		0.00392814	0.186867	0.964763	0.987397
Hex2Cer 17:1;2/25:0;0	Hex2Cer	Sphingolipid	-0.220324	0.460842	0.345273	0.595729		-0.555868	0.763657	0.178931	0.355598		-0.171228	0.437131	0.430541	0.57885		0.101271	0.31082	0.506637	0.801282		-0.340672	0.529694	0.223783	0.490728		0.0477225	0.167228	0.5581	0.704852
Hex2Cer 17:1;2/26:1;0	Hex2Cer	Sphingolipid	0.00110567	0.147484	0.987428	0.99593		0.0124558	0.128098	0.838517	0.906263		-0.0389046	0.112066	0.480933	0.624713		0.165691	0.212675	0.156457	0.657292		0.0405206	0.201905	0.676842	0.871893		0.106356	0.167968	0.229753	0.392416
Hex2Cer 18:0;2/14:0;0	Hex2Cer	Sphingolipid	-0.0511375	0.504825	0.831911	0.91791		0.109275	0.355447	0.529595	0.69944		0.00891709	0.236361	0.936824	0.95697		-0.0563002	0.417611	0.778089	0.934773		0.0657265	0.293534	0.642886	0.850016		0.141549	0.462114	0.53102	0.68386
Hex2Cer 18:0;2/16:0;0	Hex2Cer	Sphingolipid	0.0483689	0.314842	0.7485	0.874783		-0.131198	0.715521	0.70281	0.817729		0.0397215	0.38817	0.830234	0.883443		0.0346064	0.538797	0.892745	0.96262		-0.135669	0.295742	0.362977	0.662361		-0.113963	0.434373	0.588943	0.728869
Hex2Cer 18:0;2/17:0;0	Hex2Cer	Sphingolipid	-0.202899	0.227561	0.116951	0.305826		-0.136269	0.433941	0.521272	0.691066		-0.281814	0.168592	0.0201606	0.0562346		-0.00380095	0.176638	0.96393	0.982761		-0.158628	0.254929	0.236498	0.510056		0.13211	0.158705	0.136187	0.277408
Hex2Cer 18:0;2/18:0;0	Hex2Cer	Sphingolipid	-0.118216	0.0573359	0.00995313	0.0446823	*	0.00433817	0.216328	0.966383	0.984262		-0.017358	0.0911632	0.692192	0.797036		0.0518706	0.132183	0.429776	0.777585		-0.0392654	0.18009	0.651394	0.852413		0.1218	0.16857	0.181471	0.331923
Hex2Cer 18:0;2/20:0;0	Hex2Cer	Sphingolipid	0.205234	0.445825	0.361477	0.610689		0.153212	0.254364	0.249274	0.442683		0.305551	0.411069	0.17183	0.294163		0.110948	0.396383	0.565336	0.834227		0.0676399	0.477326	0.767195	0.900658		0.0845065	0.498434	0.723871	0.824693
Hex2Cer 18:0;2/20:1;0	Hex2Cer	Sphingolipid	0.0546504	0.708813	0.871492	0.940415		0.0199192	0.462857	0.927966	0.960092		-0.0373914	0.520952	0.880271	0.921688		0.380118	0.365946	0.0809002	0.564624		0.10625	0.268798	0.426691	0.711832		0.380816	0.518757	0.176042	0.326801
Hex2Cer 18:0;2/22:0;0	Hex2Cer	Sphingolipid	0.0220117	0.176404	0.794063	0.899881		0.0424129	0.186036	0.637042	0.764158		0.0757016	0.20862	0.462657	0.607201		0.163796	0.239446	0.200852	0.698685		-0.00121697	0.189205	0.989214	0.995878		0.209771	0.209421	0.0886411	0.205326
Hex2Cer 18:0;2/22:1;0	Hex2Cer	Sphingolipid	-0.142269	0.451287	0.519739	0.728749		-0.0114585	0.37899	0.949344	0.971637		0.0571476	0.368495	0.746233	0.833041		0.174549	0.346051	0.322442	0.749157		0.174328	0.328557	0.301106	0.593761		-0.205317	0.260172	0.152394	0.296574
Hex2Cer 18:0;2/24:0;0	Hex2Cer	Sphingolipid	-0.11348	0.259766	0.383961	0.631014		-0.131601	0.2052	0.224861	0.417346		-0.0419949	0.252404	0.728737	0.823695		0.0260195	0.207729	0.793302	0.939743		-0.0821915	0.424445	0.687339	0.878554		0.20289	0.278185	0.178259	0.329166
Hex2Cer 18:0;2/24:1;0	Hex2Cer	Sphingolipid	-0.064828	0.0966604	0.208078	0.445092		-0.0390972	0.218301	0.709274	0.818072		-0.0191711	0.0938733	0.671615	0.781435		0.131993	0.150352	0.121133	0.622762		0.0163195	0.153614	0.823899	0.931674		0.0958778	0.16675	0.267935	0.43696
Hex2Cer 18:1;2/14:0;0	Hex2Cer	Sphingolipid	-0.0106034	0.0610095	0.717351	0.854612		-0.110275	0.261622	0.399297	0.587348		-0.200115	0.0942765	0.00899486	0.0299544	*	-0.0403457	0.139053	0.551844	0.826325		-0.018937	0.166045	0.811284	0.92658		-0.0933983	0.160999	0.26433	0.432427
Hex2Cer 18:1;2/16:0;0	Hex2Cer	Sphingolipid	-0.0030804	0.176741	0.97078	0.986818		-0.0201286	0.276313	0.878503	0.927259		-0.0985417	0.224968	0.382812	0.529658		0.0179264	0.106574	0.725927	0.922829		-0.0751173	0.274475	0.57364	0.815255		-0.0153503	0.198172	0.870902	0.930443
Hex2Cer 18:1;2/17:0;0	Hex2Cer	Sphingolipid	-0.0404874	0.113553	0.469942	0.703905		0.113019	0.225828	0.325767	0.518574		0.0530363	0.277529	0.691147	0.797036		0.00802507	0.226721	0.940716	0.969937		-0.047973	0.280695	0.721778	0.889995		0.247043	0.231462	0.0754472	0.181177
Hex2Cer 18:1;2/18:0;0	Hex2Cer	Sphingolipid	-0.0715953	0.0906312	0.152075	0.360704		-0.112636	0.0909699	0.0504022	0.136113		-0.128491	0.164799	0.156213	0.274039		0.0324525	0.187528	0.718491	0.920759		-0.0895042	0.233095	0.438964	0.727708		0.0142736	0.151843	0.843788	0.914506
Hex2Cer 18:1;2/19:0;0	Hex2Cer	Sphingolipid	0.00175838	0.0689078	0.957234	0.982598		-0.0686585	0.132785	0.311956	0.503969		-0.0453865	0.150598	0.537314	0.674707		0.0439426	0.166318	0.586429	0.843395		-0.121623	0.268834	0.368941	0.666674		0.0500506	0.173001	0.55294	0.700881
Hex2Cer 18:1;2/20:0;0	Hex2Cer	Sphingolipid	-0.0524601	0.163095	0.511771	0.724375		-0.108533	0.0857332	0.0473105	0.129886		-0.104663	0.213199	0.333967	0.479849		0.0886756	0.203149	0.384305	0.772298		-0.126556	0.275249	0.362001	0.662361		0.0662458	0.177152	0.450099	0.612018
Hex2Cer 18:1;2/20:1;0	Hex2Cer	Sphingolipid	-0.0536628	0.0456799	0.0583793	0.186898		-0.0788712	0.159327	0.330415	0.523657		-0.0797901	0.0804617	0.0908744	0.185292		0.0385851	0.0970383	0.424176	0.777585		-0.015052	0.0892065	0.725117	0.890082		0.0286978	0.10825	0.585208	0.725104
Hex2Cer 18:1;2/21:0;0	Hex2Cer	Sphingolipid	-0.0802692	0.161607	0.328984	0.583249		-0.0803107	0.12321	0.218711	0.412201		-0.0683084	0.244606	0.566187	0.700866		0.0537869	0.225829	0.622537	0.866834		-0.114562	0.364678	0.521125	0.787522		0.104033	0.197555	0.304264	0.475373
Hex2Cer 18:1;2/22:0;0	Hex2Cer	Sphingolipid	-0.138635	0.239165	0.264644	0.510734		-0.158005	0.111618	0.0340088	0.0993664		-0.118293	0.296541	0.422809	0.569187		0.0415769	0.223779	0.699132	0.913323		-0.159815	0.356714	0.373126	0.666674		0.146368	0.175798	0.136127	0.277408
Hex2Cer 18:1;2/22:1;0	Hex2Cer	Sphingolipid	-0.0315604	0.0847665	0.451925	0.686087		0.00723725	0.132223	0.908491	0.945194		-0.0128758	0.101104	0.789957	0.85152		0.122074	0.082875	0.0301106	0.421229		0.0285997	0.103818	0.571228	0.815149		0.0331888	0.183616	0.706763	0.812061
Hex2Cer 18:1;2/23:0;0	Hex2Cer	Sphingolipid	-0.199397	0.361753	0.285247	0.534378		-0.2673	0.311698	0.127629	0.277419		-0.146658	0.429996	0.488165	0.631957		0.0507614	0.378149	0.779006	0.934773		-0.117745	0.563359	0.664573	0.861903		0.182218	0.155096	0.0583631	0.145838
Hex2Cer 18:1;2/24:0;0	Hex2Cer	Sphingolipid	-0.213426	0.413401	0.312605	0.566646		-0.448755	0.521039	0.126416	0.276057		-0.161055	0.50238	0.513097	0.650544		0.0855092	0.341114	0.605028	0.857353		-0.0534913	0.758118	0.88228	0.956181		0.265896	0.339162	0.154468	0.298943
Hex2Cer 18:1;2/24:1;0	Hex2Cer	Sphingolipid	-0.0147037	0.102661	0.764802	0.881153		0.00219318	0.165214	0.977742	0.990496		-0.0457148	0.109159	0.402062	0.54903		0.128603	0.0739102	0.0176797	0.370214		0.0491113	0.128454	0.440784	0.727708		0.0401978	0.175076	0.634724	0.765617
Hex2Cer 18:1;2/24:2;0	Hex2Cer	Sphingolipid	-0.065437	0.0670448	0.0944858	0.262852		-0.00533646	0.0936687	0.904777	0.943566		-0.0414334	0.0706177	0.259759	0.394351		0.0725148	0.0953354	0.164198	0.657503		-0.0243619	0.0788499	0.52765	0.790718		0.00855743	0.132081	0.891817	0.943164
Hex2Cer 18:1;2/25:0;0	Hex2Cer	Sphingolipid	-0.199896	0.421969	0.3492	0.599776		-0.291686	0.355433	0.140406	0.297899		-0.106423	0.423001	0.603758	0.72925		0.0308578	0.40214	0.872096	0.954579		-0.0673586	0.579722	0.807834	0.926005		0.336432	0.201406	0.0202058	0.0661108
Hex2Cer 18:1;2/26:0;0	Hex2Cer	Sphingolipid	-0.18399	0.311537	0.257125	0.498985		-0.316634	0.365827	0.125039	0.273621		-0.0747716	0.431246	0.717985	0.817206		0.0822296	0.423833	0.686786	0.909434		-0.111465	0.627246	0.711394	0.883081		0.189561	0.308132	0.240946	0.404928
Hex2Cer 18:1;2/26:1;0	Hex2Cer	Sphingolipid	-0.0928672	0.198723	0.355031	0.605811		-0.175411	0.158925	0.0690929	0.171259		-0.0692145	0.339781	0.672384	0.78146		0.124307	0.267347	0.357196	0.759453		-0.085703	0.350538	0.613653	0.836216		0.104682	0.21245	0.332389	0.502181
Hex2Cer 18:2;2/14:0;0	Hex2Cer	Sphingolipid	0.0217337	0.0538298	0.417679	0.659262		-0.0908845	0.224181	0.415932	0.600089		-0.114311	0.172462	0.212444	0.342398		0.107196	0.147442	0.179338	0.67786		0.00023013	0.196632	0.998037	0.999487		0.064632	0.143704	0.371467	0.539425
Hex2Cer 18:2;2/16:0;0	Hex2Cer	Sphingolipid	-0.00840013	0.0574306	0.760022	0.881153		-0.0403878	0.0951267	0.396194	0.584812		-0.0757219	0.0745268	0.0855456	0.177894		0.0671843	0.108751	0.239305	0.727393		-0.0263224	0.118842	0.646384	0.851259		-0.0455609	0.161766	0.56302	0.707661
Hex2Cer 18:2;2/17:0;0	Hex2Cer	Sphingolipid	-0.0842949	0.228092	0.455034	0.689805		-0.115074	0.426959	0.57923	0.729138		-0.111726	0.296453	0.446825	0.591619		-0.0743724	0.38044	0.684581	0.909434		-0.0910153	0.314677	0.553036	0.8068		-0.230375	0.342697	0.20722	0.362808
Hex2Cer 18:2;2/18:0;0	Hex2Cer	Sphingolipid	-0.0169068	0.13302	0.79036	0.898605		-0.082498	0.113683	0.179977	0.355872		-0.0535276	0.104695	0.316712	0.462486		0.0846471	0.100578	0.132991	0.638869		0.0446604	0.0917507	0.337595	0.632838		0.00986525	0.219954	0.924939	0.964553
Hex2Cer 18:2;2/18:1;0	Hex2Cer	Sphingolipid	-0.0794237	0.129762	0.242944	0.481286		0.0182138	0.176351	0.82869	0.902926		-0.0415302	0.230773	0.707962	0.80932		0.0996543	0.109404	0.111348	0.607193		-0.0309619	0.240233	0.787517	0.91527		-0.0461852	0.153369	0.537619	0.688968
Hex2Cer 18:2;2/19:0;0	Hex2Cer	Sphingolipid	0.110379	0.539715	0.671186	0.828879		-0.00495395	0.490573	0.983066	0.991598		0.0127477	0.308883	0.93091	0.952771		0.205906	0.110683	0.0141477	0.36123		-0.135703	0.400112	0.490448	0.760013		0.0934561	0.135314	0.197383	0.352758
Hex2Cer 18:2;2/20:0;0	Hex2Cer	Sphingolipid	-0.0566104	0.107658	0.304876	0.555576		-0.0467502	0.17733	0.58721	0.734121		-0.0739697	0.0480144	0.0261779	0.0693218		0.0920434	0.0886512	0.0809919	0.564624		0.0273203	0.0793036	0.484077	0.753489		0.0350959	0.225808	0.745704	0.839518
Hex2Cer 18:2;2/20:1;0	Hex2Cer	Sphingolipid	-0.0180503	0.5207	0.941937	0.978417		-0.0969158	0.58389	0.729348	0.832858		-0.0605439	0.435201	0.771281	0.844773		-0.030145	0.305508	0.836179	0.948689		-0.195425	1.04542	0.697411	0.878906		-0.0071707	0.709145	0.983044	0.994182
Hex2Cer 18:2;2/21:0;0	Hex2Cer	Sphingolipid	0.0394602	0.192251	0.670094	0.828879		0.0389164	0.44173	0.853434	0.916522		0.0164035	0.315582	0.913074	0.941889		0.214104	0.3459	0.23855	0.727393		0.0290916	0.427218	0.886349	0.956181		-0.0179869	0.294462	0.897955	0.945401
Hex2Cer 18:2;2/22:0;0	Hex2Cer	Sphingolipid	-0.0472324	0.075885	0.236388	0.477301		0.0130832	0.0550782	0.623437	0.754763		-0.0495401	0.0653272	0.165186	0.285123		0.0788272	0.0850924	0.107057	0.603995		-0.0157894	0.0838739	0.695429	0.878906		0.0551936	0.0750678	0.175507	0.326613
Hex2Cer 18:2;2/22:1;0	Hex2Cer	Sphingolipid	-0.0178721	0.11023	0.735291	0.865145		0.000483296	0.0968796	0.991634	0.996397		-0.158472	0.0936962	0.0194033	0.0544124		0.0972275	0.105751	0.108965	0.603995		0.0748012	0.14466	0.311942	0.604244		0.0626058	0.261587	0.620906	0.753289
Hex2Cer 18:2;2/23:0;0	Hex2Cer	Sphingolipid	0.149375	0.127192	0.0584279	0.186898		0.251543	0.211503	0.0564267	0.144914		0.210564	0.142884	0.0300673	0.0776552		0.231089	0.131411	0.0170717	0.369566		0.192914	0.168151	0.0622842	0.236926		0.185491	0.186057	0.0896838	0.206602
Hex2Cer 18:2;2/24:0;0	Hex2Cer	Sphingolipid	-0.0267041	0.0649553	0.409968	0.65414		-0.0609192	0.0946237	0.223395	0.417346		0.0171386	0.115435	0.756566	0.840057		0.102972	0.104973	0.0933329	0.583176		0.0359352	0.0573943	0.234093	0.505946		0.0674639	0.0817736	0.138828	0.278988
Hex2Cer 18:2;2/24:1;0	Hex2Cer	Sphingolipid	0.00575494	0.0897861	0.892965	0.949229		0.0131386	0.0950664	0.772723	0.860776		-0.0364444	0.0489791	0.171482	0.294163		0.100302	0.0418253	0.00583712	0.298606		0.0130711	0.0584972	0.643559	0.850016		0.0216759	0.120255	0.707525	0.812061
Hex2Cer 18:2;2/25:0;0	Hex2Cer	Sphingolipid	0.00525486	0.0766933	0.885651	0.944529		-0.0712104	0.119187	0.2525	0.445387		-0.0320887	0.317095	0.832076	0.884503		-0.12612	0.160951	0.154623	0.657292		-0.0389653	0.37259	0.826585	0.932694		0.102959	0.187691	0.287235	0.456351
Hex2Cer 18:2;2/26:0;0	Hex2Cer	Sphingolipid	-0.129111	0.486215	0.584615	0.778302		-0.236296	0.215909	0.070657	0.173491		-0.092978	0.473408	0.683223	0.789669		-0.015691	0.364067	0.92786	0.965382		-0.0805128	0.24965	0.510723	0.778741		-0.0322329	0.422697	0.872885	0.931611
Hex2Cer 18:2;2/26:1;0	Hex2Cer	Sphingolipid	-0.0204562	0.154717	0.782212	0.895179		-0.0855581	0.136012	0.232282	0.423288		-0.109408	0.0325642	0.00168014	0.00821229	**	0.0480821	0.151513	0.517123	0.80244		-0.0257401	0.111878	0.634049	0.847019		-0.0268453	0.132646	0.674337	0.788861
Hex2Cer 19:1;2/16:0;0	Hex2Cer	Sphingolipid	0.0481378	0.204921	0.627164	0.799993		0.264698	0.40818	0.220648	0.414782		0.137636	0.315869	0.38506	0.532065		-0.0445096	0.297695	0.75493	0.932006		-0.0086048	0.43905	0.967145	0.9927		0.219773	0.32015	0.19958	0.354771
Hex2Cer 19:1;2/17:0;0	Hex2Cer	Sphingolipid	0.0121629	0.37706	0.945962	0.97883		0.170304	0.372761	0.36473	0.558576		-0.127867	0.466509	0.573082	0.706892		-0.00212698	0.242034	0.985263	0.992493		-0.154088	0.805205	0.690753	0.878906		0.0566999	0.369064	0.748496	0.840824
Hex2Cer 19:1;2/18:0;0	Hex2Cer	Sphingolipid	-0.173229	0.174623	0.0907913	0.25529		-0.148231	0.121747	0.0528505	0.138899		-0.189065	0.282575	0.20896	0.339729		-0.0495527	0.20536	0.618137	0.866834		-0.196429	0.370421	0.301344	0.593761		-0.0422111	0.218981	0.68866	0.79848
Hex2Cer 19:1;2/19:0;0	Hex2Cer	Sphingolipid	-0.0209336	0.659798	0.946848	0.97883		-0.227985	1.22072	0.697672	0.812656		-0.131274	0.950597	0.772894	0.844773		0.152343	1.36351	0.815023	0.944279		-0.23128	0.634041	0.460482	0.742176		0.218714	1.32406	0.73058	0.829537
Hex2Cer 19:1;2/20:0;0	Hex2Cer	Sphingolipid	-0.0586104	0.213151	0.571906	0.770894		-0.201669	0.372032	0.292168	0.488972		-0.06862	0.284892	0.618747	0.738295		-0.00976492	0.320892	0.949016	0.973182		-0.159863	0.454961	0.47597	0.75059		0.193607	0.147164	0.0423157	0.112734
Hex2Cer 19:1;2/22:0;0	Hex2Cer	Sphingolipid	-0.196416	0.289551	0.203906	0.441613		-0.270241	0.213945	0.0476122	0.130373		-0.146658	0.471415	0.524952	0.663164		0.0419705	0.38062	0.817379	0.944279		-0.143338	0.465084	0.528619	0.791038		0.145589	0.228177	0.226817	0.388034
Hex2Cer 19:1;2/22:1;0	Hex2Cer	Sphingolipid	0.0165453	0.193025	0.85734	0.935117		-0.147472	0.368673	0.421641	0.603334		-0.0309179	0.27997	0.817114	0.873928		0.0227049	0.202131	0.814056	0.944279		0.0237092	0.301147	0.868812	0.952665		-0.13213	0.333009	0.425087	0.590904
Hex2Cer 19:1;2/23:0;0	Hex2Cer	Sphingolipid	-0.382045	0.402512	0.101072	0.277457		-0.50182	0.416167	0.0543032	0.142003		-0.280537	0.455001	0.240076	0.371585		0.0688361	0.474488	0.761894	0.93383		-0.0581706	0.598568	0.838603	0.937157		0.225376	0.350881	0.224277	0.385579
Hex2Cer 19:1;2/24:0;0	Hex2Cer	Sphingolipid	-0.257516	0.497124	0.311184	0.565102		-0.473902	0.475797	0.0898939	0.212479		-0.16194	0.466976	0.481375	0.624713		-0.0173092	0.461356	0.937172	0.968627		-0.0068323	0.773297	0.985184	0.994693		0.402561	0.306584	0.0425555	0.113085
Hex2Cer 19:1;2/24:1;0	Hex2Cer	Sphingolipid	-0.0547727	0.0736666	0.171734	0.396543		-0.0223472	0.141967	0.742613	0.841575		-0.0341176	0.080841	0.398759	0.546353		0.0646518	0.197731	0.505227	0.80038		-0.0721877	0.191751	0.447284	0.733321		0.0319226	0.142181	0.642014	0.768215
Hex2Cer 19:1;2/26:1;0	Hex2Cer	Sphingolipid	-0.0414979	0.481235	0.856494	0.935117		-0.115068	0.269444	0.393689	0.584812		0.151611	0.547477	0.569293	0.703046		0.0650691	0.457233	0.766243	0.93383		0.0807112	0.55983	0.763314	0.899129		0.406595	0.224792	0.015546	0.0548034
Hex2Cer 20:1;2/14:0;0	Hex2Cer	Sphingolipid	0.0120012	0.236513	0.91513	0.963308		-0.0115002	0.369946	0.94792	0.971637		-0.0500216	0.367985	0.776316	0.845239		0.13668	0.168	0.143009	0.655789		-0.0500049	0.202546	0.61031	0.836216		0.0922313	0.187531	0.333185	0.502659
Hex2Cer 20:1;2/16:0;0	Hex2Cer	Sphingolipid	-0.150268	0.20025	0.16866	0.392914		-0.248241	0.200901	0.0506948	0.136113		-0.156798	0.273822	0.2696	0.406929		-0.100021	0.213921	0.35481	0.759453		-0.162901	0.27179	0.251237	0.533455		-0.0858064	0.180201	0.346995	0.514594
Hex2Cer 20:1;2/18:0;0	Hex2Cer	Sphingolipid	-0.0237353	0.23569	0.832872	0.918003		-0.0722801	0.122986	0.259087	0.454706		-0.0335123	0.378686	0.852786	0.900115		-0.0241135	0.350815	0.885291	0.961062		-0.118821	0.424641	0.56545	0.810856		0.158848	0.314275	0.321567	0.490789
Hex2Cer 20:1;2/19:0;0	Hex2Cer	Sphingolipid	0.246453	0.646688	0.442137	0.678997		-0.18501	0.648311	0.558103	0.719534		-0.652627	0.785734	0.136833	0.249108		0.35775	0.464413	0.16008	0.657292		-0.0180588	0.182337	0.835579	0.936158		0.0529454	0.595262	0.852052	0.919596
Hex2Cer 20:1;2/20:0;0	Hex2Cer	Sphingolipid	-0.10525	0.228899	0.361976	0.610689		-0.2412	0.265685	0.112213	0.2508		-0.138205	0.318986	0.387503	0.534734		-0.0162583	0.242953	0.888293	0.962313		-0.0685148	0.310799	0.647893	0.851377		0.228955	0.106231	0.00852729	0.0351499	*
Hex2Cer 20:1;2/22:0;0	Hex2Cer	Sphingolipid	-0.27465	0.338493	0.143822	0.350719		-0.510775	0.537856	0.100945	0.230777		-0.196419	0.52856	0.452725	0.597918		0.0371404	0.340018	0.819056	0.944279		-0.193268	0.636755	0.534572	0.794562		0.279067	0.296495	0.103113	0.227282
Hex2Cer 20:1;2/22:1;0	Hex2Cer	Sphingolipid	-0.175482	0.195534	0.115224	0.303643		-0.0293227	0.178047	0.73134	0.833314		-0.1181	0.138264	0.128749	0.239376		0.0868262	0.225506	0.437814	0.777585		-0.0272405	0.224238	0.799344	0.921845		0.0525442	0.121897	0.389697	0.557394
Hex2Cer 20:1;2/23:0;0	Hex2Cer	Sphingolipid	-0.233109	0.609012	0.4403	0.677286		-0.136153	0.523596	0.592125	0.735493		-0.0921633	0.556706	0.730014	0.823695		0.126519	0.572907	0.647328	0.877918		0.0893508	0.651916	0.774535	0.905211		0.551101	0.330256	0.0202731	0.0661244
Hex2Cer 20:1;2/24:0;0	Hex2Cer	Sphingolipid	-0.323898	0.579166	0.279268	0.531311		-0.466412	0.626574	0.171346	0.345332		-0.134954	0.550024	0.612434	0.733799		0.0262049	0.57749	0.924063	0.965382		-0.0571856	0.972588	0.901747	0.961496		0.339967	0.329562	0.0823333	0.195121
Hex2Cer 20:1;2/24:1;0	Hex2Cer	Sphingolipid	-0.0741245	0.0934569	0.15082	0.360388		-0.134051	0.145834	0.109018	0.245233		-0.029504	0.209864	0.76896	0.843116		0.112812	0.172528	0.217526	0.714082		-0.0647857	0.274399	0.625473	0.84128		0.0378058	0.20014	0.694459	0.804312
Hex2Cer 20:1;2/26:1;0	Hex2Cer	Sphingolipid	-0.0868666	0.250978	0.48217	0.710714		-0.132574	0.24136	0.28669	0.484576		0.0153483	0.417447	0.938426	0.957653		0.181761	0.384684	0.350311	0.759453		-0.0720096	0.40695	0.712544	0.883081		0.32219	0.235269	0.0375778	0.104361
Hex3Cer 16:1;2/16:0;0	Hex3Cer	Sphingolipid	-0.0790869	0.321595	0.611652	0.790838		0.0192389	0.260664	0.876918	0.926757		0.11224	0.11549	0.0954733	0.191585		0.0971031	0.265955	0.460094	0.781893		0.10568	0.291413	0.462913	0.74379		-0.130243	0.474228	0.572346	0.715091
Hex3Cer 16:1;2/24:0;0	Hex3Cer	Sphingolipid	0.527578	0.989622	0.29912	0.549816		0.695481	0.579156	0.0549318	0.142577		0.51748	0.816347	0.229324	0.361798		0.510191	0.602861	0.131394	0.638869		0.553903	0.557645	0.090505	0.290829		0.658573	0.978205	0.206671	0.362454
Hex3Cer 16:1;2/24:1;0	Hex3Cer	Sphingolipid	-0.0230981	0.164428	0.769136	0.884084		-0.153453	0.39383	0.432778	0.613396		-0.037969	0.277865	0.775189	0.845239		-0.00797127	0.336055	0.960243	0.981811		-0.125223	0.301363	0.405414	0.692913		-0.37802	0.27456	0.0369797	0.103108
Hex3Cer 17:1;2/16:0;0	Hex3Cer	Sphingolipid	0.208275	0.130898	0.0236313	0.0912116		0.0300602	0.382088	0.868904	0.926757		0.183749	0.267109	0.198816	0.326663		0.181185	0.352162	0.31406	0.749023		0.0803461	0.225227	0.469728	0.74671		-0.108932	0.545056	0.678083	0.790594
Hex3Cer 17:1;2/24:1;0	Hex3Cer	Sphingolipid	-0.0932745	0.420077	0.645589	0.811641		0.176256	0.522716	0.492812	0.66823		0.260146	0.33386	0.156406	0.274039		0.204964	0.506266	0.416513	0.777585		-0.0721822	0.56886	0.790696	0.916926		-0.26693	0.666152	0.420901	0.589585
Hex3Cer 18:1;2/14:0;0	Hex3Cer	Sphingolipid	-0.0228674	0.176394	0.786315	0.895841		-0.030344	0.324801	0.844733	0.909043		0.231754	0.194587	0.0562046	0.126473		0.171161	0.097717	0.0172958	0.369566		-0.0381546	0.355491	0.822131	0.931674		-0.143172	0.476558	0.538527	0.689289
Hex3Cer 18:1;2/16:0;0	Hex3Cer	Sphingolipid	-0.0762391	0.413716	0.701421	0.844288		-0.000795101	0.288474	0.995378	0.998241		0.122644	0.265427	0.359879	0.507655		-0.0109518	0.110701	0.835757	0.948689		-0.0424959	0.312462	0.776206	0.906151		-0.197586	0.374334	0.303286	0.475361
Hex3Cer 18:1;2/17:0;0	Hex3Cer	Sphingolipid	0.0760203	0.268574	0.561162	0.763594		-0.0410583	0.290281	0.767609	0.858737		0.0181188	0.283569	0.893297	0.930834		0.0564865	0.360187	0.743523	0.931071		0.0150135	0.186695	0.866037	0.95155		-0.155078	0.258037	0.250159	0.414331
Hex3Cer 18:1;2/18:0;0	Hex3Cer	Sphingolipid	-0.087137	0.438873	0.680027	0.832914		-0.0142115	0.184639	0.87171	0.926757		0.127661	0.129159	0.0916126	0.185711		0.113408	0.259211	0.383316	0.771793		-0.0864254	0.277826	0.524983	0.790196		-0.262166	0.318608	0.139607	0.280017
Hex3Cer 18:1;2/19:0;0	Hex3Cer	Sphingolipid	0.579508	1.6964	0.487519	0.715211		0.322051	1.10639	0.550621	0.715466		0.444573	1.67897	0.585639	0.713961		-0.299576	0.989947	0.535724	0.810857		-0.0708761	1.04618	0.886924	0.956181		0.204563	1.19369	0.721069	0.822967
Hex3Cer 18:1;2/20:0;0	Hex3Cer	Sphingolipid	-0.215532	0.302908	0.186808	0.418417		-0.167094	0.240758	0.195634	0.380539		-0.0371682	0.2929	0.790682	0.85152		0.0818686	0.222989	0.457781	0.780953		0.0109116	0.349687	0.947723	0.982707		-0.30629	0.550449	0.281344	0.450849
Hex3Cer 18:1;2/20:1;0	Hex3Cer	Sphingolipid	-0.023963	0.129808	0.700932	0.844288		-0.0268807	0.0889804	0.53639	0.704854		0.195601	0.272212	0.183384	0.306912		0.0279714	0.291417	0.840557	0.948689		-0.0994886	0.239327	0.405227	0.692913		-0.152049	0.157898	0.0976264	0.219817
Hex3Cer 18:1;2/22:0;0	Hex3Cer	Sphingolipid	0.0260638	0.0973751	0.581739	0.778302		-0.0774396	0.284382	0.575477	0.729021		0.231352	0.121583	0.0131073	0.040206	*	0.227771	0.198691	0.0624172	0.549166		-0.0499815	0.308318	0.735327	0.891821		-0.139198	0.365195	0.442072	0.605823
Hex3Cer 18:1;2/22:1;0	Hex3Cer	Sphingolipid	-0.0369662	0.234345	0.742097	0.871178		-0.067081	0.158073	0.396398	0.584812		0.323926	0.112648	0.00300852	0.0125172	*	0.140014	0.205516	0.202333	0.698685		0.000460044	0.446824	0.998273	0.999487		-0.0558302	0.473985	0.805266	0.885623
Hex3Cer 18:1;2/24:0;0	Hex3Cer	Sphingolipid	-0.119736	0.261279	0.363417	0.611189		-0.100195	0.309566	0.50929	0.679486		0.106614	0.164187	0.220147	0.351562		0.107338	0.334896	0.513187	0.80244		-0.0943125	0.382068	0.610357	0.836216		-0.110883	0.428206	0.593614	0.732917
Hex3Cer 18:1;2/24:1;0	Hex3Cer	Sphingolipid	-0.0216477	0.198194	0.819066	0.91046		0.0414303	0.197328	0.663177	0.783823		0.162771	0.168782	0.0972774	0.193078		0.159435	0.178295	0.116178	0.614337		-0.0433497	0.235631	0.701884	0.879246		-0.133631	0.40065	0.497226	0.652376
Hex3Cer 18:1;2/24:2;0	Hex3Cer	Sphingolipid	-0.0626547	0.30368	0.668525	0.828879		-0.0342472	0.299372	0.810721	0.891708		0.182279	0.163341	0.0671011	0.145016		0.166525	0.155539	0.074842	0.564624		-0.102438	0.353553	0.552377	0.8068		-0.123011	0.420946	0.549134	0.697746
Hex3Cer 18:1;2/26:1;0	Hex3Cer	Sphingolipid	0.134898	0.255083	0.302487	0.552184		0.0107177	0.342812	0.947622	0.971637		0.0131093	0.221603	0.901151	0.934196		0.21787	0.163593	0.0408212	0.463417		-0.110038	0.295276	0.451542	0.736838		-0.119898	0.569209	0.662175	0.782883
Hex3Cer 18:2;2/16:0;0	Hex3Cer	Sphingolipid	0.0705965	0.417185	0.724367	0.858083		0.0651265	0.371849	0.7153	0.820399		0.225897	0.264978	0.1293	0.239376		0.0119426	0.0895176	0.780316	0.934773		-0.0574984	0.358579	0.738051	0.891821		-0.241445	0.632944	0.441737	0.605823
Hex3Cer 18:2;2/18:0;0	Hex3Cer	Sphingolipid	0.169904	0.948957	0.709358	0.850904		0.071892	0.689989	0.827211	0.902256		0.0984914	0.462001	0.658453	0.769544		0.483078	0.434938	0.0679514	0.554391		0.155236	0.448925	0.482547	0.753349		0.276378	0.593184	0.356314	0.524698
Hex3Cer 18:2;2/22:0;0	Hex3Cer	Sphingolipid	0.399469	0.853457	0.354352	0.605811		0.249671	0.636117	0.429692	0.611278		0.188699	0.733017	0.595701	0.720351		0.306574	0.576396	0.300086	0.73852		0.298459	0.667726	0.374128	0.666674		-0.27513	0.625826	0.381245	0.549812
Hex3Cer 18:2;2/24:1;0	Hex3Cer	Sphingolipid	-0.00101823	0.359636	0.995252	0.997674		-0.101659	0.166003	0.242738	0.434023		-0.0299435	0.202317	0.757297	0.840057		0.10063	0.150366	0.208872	0.698685		-0.0976482	0.355762	0.572569	0.815255		-0.131273	0.377942	0.480723	0.639572
Hex3Cer 20:1;2/24:1;0	Hex3Cer	Sphingolipid	-0.0253747	0.25399	0.834175	0.91804		-0.349441	0.418934	0.13559	0.291826		0.111597	0.244564	0.365257	0.511457		0.0414875	0.433312	0.840945	0.948689		0.0714489	0.369563	0.687804	0.878554		-0.0869238	0.438807	0.680706	0.792768
HexCer 16:1;2/14:0;0	HexCer	Sphingolipid	-0.522234	0.555327	0.103325	0.282187		-0.247741	0.331904	0.170431	0.344153		0.402952	0.34076	0.05733	0.128685		-0.56025	0.6196	0.113255	0.611227		-0.13133	0.848259	0.746639	0.892554		-0.234682	0.581251	0.417674	0.586986
HexCer 16:1;2/16:0;0	HexCer	Sphingolipid	0.0749894	0.248303	0.536504	0.742159		0.00954107	0.152785	0.895695	0.941605		0.0497855	0.172658	0.554195	0.691437		0.0854422	0.241114	0.472482	0.786592		0.0312603	0.178277	0.714988	0.884015		0.18923	0.371057	0.317787	0.487864
HexCer 16:1;2/17:0;0	HexCer	Sphingolipid	-0.306942	0.633631	0.339653	0.592129		-0.327557	0.481037	0.202514	0.388019		0.0796084	0.597999	0.780771	0.846756		0.405299	0.506981	0.148366	0.657292		0.46422	1.04153	0.375346	0.667707		0.230398	0.635876	0.463273	0.62506
HexCer 16:1;2/18:0;0	HexCer	Sphingolipid	0.235835	0.157211	0.0284529	0.1037		0.355331	0.39568	0.115055	0.255878		0.387886	0.141827	0.00362016	0.0143377	*	0.10457	0.211008	0.329945	0.750969		0.152666	0.147575	0.0817443	0.275821		0.497771	0.233312	0.00883587	0.0361373	*
HexCer 16:1;2/20:0;0	HexCer	Sphingolipid	-0.0694711	0.622359	0.815189	0.910019		0.142764	0.268949	0.300919	0.494131		0.185768	0.324874	0.270178	0.407214		0.0182181	0.54606	0.944114	0.971009		0.0611685	0.392493	0.745047	0.892554		0.153765	0.410407	0.449297	0.611722
HexCer 16:1;2/22:0;0	HexCer	Sphingolipid	-0.0520096	0.158979	0.505007	0.724375		-0.0913949	0.152592	0.251511	0.444393		0.0624904	0.193605	0.510389	0.649367		0.123288	0.158918	0.157806	0.657292		0.0588405	0.157032	0.449254	0.734249		0.0915593	0.232869	0.428951	0.593278
HexCer 16:1;2/24:0;0	HexCer	Sphingolipid	0.0709748	0.0849564	0.135132	0.335736		0.0244811	0.136735	0.70936	0.818072		0.0984248	0.203813	0.340979	0.485918		0.180274	0.0490417	0.00119414	0.298606		0.269782	0.117049	0.00672655	0.0671201		0.219414	0.279502	0.15405	0.298686
HexCer 16:1;2/24:1;0	HexCer	Sphingolipid	0.0220969	0.0866521	0.599035	0.785201		-0.0558821	0.149047	0.449	0.630439		0.00645662	0.0792899	0.864372	0.909577		0.0965559	0.0768864	0.0484099	0.489152		0.0547624	0.130476	0.401121	0.691223		0.252364	0.263001	0.0984629	0.219843
HexCer 16:1;2/26:1;0	HexCer	Sphingolipid	0.227502	0.247277	0.108792	0.292535		0.0334793	0.386365	0.855806	0.918126		0.233791	0.0808414	0.00294567	0.0123809	*	0.182158	0.286168	0.227726	0.724709		0.171377	0.246925	0.195629	0.450722		0.309874	0.465561	0.210892	0.366638
HexCer 17:1;2/14:0;0	HexCer	Sphingolipid	0.103222	0.861161	0.801936	0.901962		-0.125151	0.309757	0.417381	0.601351		-0.226797	0.644707	0.475497	0.620936		-0.255771	0.703056	0.461591	0.781893		-0.00923063	0.773053	0.979978	0.9927		0.00563654	0.344071	0.972534	0.990184
HexCer 17:1;2/16:0;0	HexCer	Sphingolipid	-0.0980025	0.150447	0.218949	0.459881		0.0451689	0.180941	0.606476	0.744571		-0.0116577	0.0700603	0.728712	0.823695		-0.0219961	0.0670223	0.503731	0.80038		0.0608468	0.167096	0.461199	0.742176		0.0482666	0.181666	0.584417	0.724981
HexCer 17:1;2/17:0;0	HexCer	Sphingolipid	0.152546	0.571456	0.582715	0.778302		0.115498	0.17376	0.211394	0.401303		0.149384	0.276955	0.294241	0.435327		-0.106036	0.74777	0.767042	0.93383		0.177206	0.505816	0.477192	0.75059		0.327398	0.266288	0.051416	0.131168
HexCer 17:1;2/18:0;0	HexCer	Sphingolipid	0.153712	0.186315	0.138827	0.342483		0.063735	0.412204	0.746956	0.845192		0.0679854	0.430276	0.741691	0.831305		0.0720202	0.565376	0.789905	0.939743		0.322315	0.355196	0.112331	0.331915		0.169798	0.559118	0.534355	0.686465
HexCer 17:1;2/20:0;0	HexCer	Sphingolipid	-0.223563	0.646825	0.482738	0.710714		-0.0392895	0.440683	0.851706	0.915606		-0.0919463	0.508571	0.706699	0.808761		-0.714957	0.928798	0.160316	0.657292		-0.437373	0.47771	0.110032	0.326971		-0.404069	0.935042	0.388617	0.55661
HexCer 17:1;2/22:0;0	HexCer	Sphingolipid	-0.154778	0.273296	0.274106	0.526081		-0.0279539	0.242265	0.80913	0.890894		-0.00381881	0.281491	0.977253	0.981947		0.168048	0.300872	0.279794	0.737269		0.113465	0.137448	0.138646	0.38064		0.105147	0.284486	0.454991	0.617066
HexCer 17:1;2/24:0;0	HexCer	Sphingolipid	-0.167663	0.147021	0.0633045	0.198479		-0.342528	0.258011	0.0412036	0.116799		-0.26083	0.192937	0.0390509	0.0958854		0.0418262	0.0471124	0.118101	0.618257		-0.147311	0.239055	0.240293	0.517174		-0.10226	0.352636	0.55205	0.700602
HexCer 17:1;2/24:1;0	HexCer	Sphingolipid	-0.0300916	0.231584	0.785837	0.895841		-0.145645	0.15162	0.0982083	0.226752		-0.106125	0.216418	0.334439	0.479868		0.0714017	0.111411	0.225125	0.723025		0.0270671	0.116042	0.629518	0.843119		0.261917	0.20014	0.0429731	0.113806
HexCer 18:0;2/16:0;0	HexCer	Sphingolipid	-0.124124	0.0593262	0.00945926	0.0428328	*	-0.110992	0.157452	0.190094	0.37166		-0.0238828	0.187696	0.790132	0.85152		0.235455	0.112026	0.00931006	0.350415		0.053031	0.179046	0.543993	0.801903		0.130932	0.252509	0.310768	0.482036
HexCer 18:0;2/18:0;0	HexCer	Sphingolipid	-0.0796863	0.125349	0.228225	0.470854		-0.128858	0.0543367	0.00607569	0.0249222	*	-0.0336574	0.126284	0.583286	0.712966		0.0351415	0.0864484	0.414782	0.777585		-0.0677773	0.115037	0.258086	0.540998		-0.0944944	0.19348	0.336165	0.504324
HexCer 18:0;2/22:0;0	HexCer	Sphingolipid	-0.0628158	0.115785	0.291826	0.540337		-0.200532	0.293346	0.201094	0.388019		-0.0558422	0.193872	0.554604	0.691437		0.112804	0.0972055	0.0603725	0.546978		0.00133543	0.10628	0.978931	0.9927		0.00171711	0.188034	0.984687	0.994182
HexCer 18:0;2/24:0;0	HexCer	Sphingolipid	-0.0329679	0.131192	0.604169	0.787417		0.0158574	0.157909	0.833335	0.903436		0.15222	0.194346	0.154766	0.272075		0.175119	0.104891	0.0202408	0.394457		0.0782034	0.108807	0.183301	0.428932		0.050333	0.180734	0.567208	0.711217
HexCer 18:1;2/14:0;0	HexCer	Sphingolipid	0.061522	0.190285	0.509719	0.724375		-0.0149655	0.17907	0.860854	0.921503		0.105997	0.20747	0.31702	0.462486		0.0647436	0.105449	0.241719	0.729338		0.0232761	0.109887	0.66045	0.859579		0.190445	0.35321	0.294393	0.463503
HexCer 18:1;2/16:0;0	HexCer	Sphingolipid	0.0947641	0.130868	0.18072	0.412735		0.289288	0.234472	0.0509106	0.136113		0.306818	0.20859	0.0302421	0.0778478		0.0613048	0.123913	0.330663	0.750969		0.0839605	0.296067	0.560456	0.810856		0.409049	0.222443	0.0147093	0.0531058
HexCer 18:1;2/17:0;0	HexCer	Sphingolipid	-0.0482104	0.0955611	0.322363	0.578		-0.172238	0.150008	0.0621463	0.158163		-0.0784692	0.0919528	0.129016	0.239376		0.0688491	0.0789975	0.123125	0.622762		-0.0263219	0.10776	0.613971	0.836216		0.00995838	0.157522	0.894418	0.944769
HexCer 18:1;2/18:0;0	HexCer	Sphingolipid	-0.00345256	0.133947	0.956803	0.982598		0.0187203	0.191504	0.837673	0.906263		0.10733	0.121439	0.119308	0.224858		0.10282	0.0819797	0.0485882	0.489152		0.101872	0.089918	0.0644349	0.242578		0.0843	0.298	0.561381	0.706449
HexCer 18:1;2/19:0;0	HexCer	Sphingolipid	-0.105665	0.120968	0.122506	0.315619		-0.208144	0.101493	0.0101393	0.0372129	*	-0.172471	0.148084	0.0597763	0.133034		-0.00949021	0.164533	0.903602	0.962949		-0.0224367	0.363111	0.896785	0.957903		0.0426336	0.308457	0.772705	0.858801
HexCer 18:1;2/20:0;0	HexCer	Sphingolipid	-0.00358516	0.156588	0.961624	0.985489		-0.0678383	0.155599	0.384819	0.580837		0.0295422	0.1554	0.692644	0.797036		0.138731	0.0591415	0.00631757	0.298606		0.0952709	0.147946	0.223305	0.490707		0.15876	0.252394	0.232302	0.395091
HexCer 18:1;2/21:0;0	HexCer	Sphingolipid	0.0288461	0.275802	0.826568	0.916328		-0.1235	0.284584	0.386805	0.581319		-0.144357	0.553247	0.590903	0.717597		-0.0509106	0.341456	0.75558	0.932006		-0.0707585	0.264615	0.582095	0.823912		0.0282421	0.0241155	0.0588798	0.146779
HexCer 18:1;2/22:0;0	HexCer	Sphingolipid	-0.0236036	0.0812841	0.551534	0.75511		0.00509918	0.125031	0.931723	0.962332		0.0585157	0.0877854	0.210346	0.34059		0.112389	0.106504	0.0776945	0.564624		0.12145	0.174502	0.194631	0.449413		0.1572	0.302427	0.309736	0.481148
HexCer 18:1;2/22:1;0	HexCer	Sphingolipid	0.019413	0.13432	0.762753	0.881153		-0.144054	0.091337	0.0243038	0.0765277		0.0608878	0.115511	0.303855	0.447482		0.129878	0.0487449	0.003984	0.298606		0.0831227	0.0869484	0.0993461	0.310197		0.355972	0.216828	0.0213722	0.0686402
HexCer 18:1;2/23:0;0	HexCer	Sphingolipid	-0.163953	0.103028	0.0236207	0.0912116		-0.283619	0.171204	0.020757	0.0678495		-0.126872	0.173211	0.176796	0.300209		0.0639087	0.159143	0.419972	0.777585		-0.0346276	0.193315	0.709233	0.882672		0.0724266	0.300225	0.618214	0.750894
HexCer 18:1;2/24:0;0	HexCer	Sphingolipid	-0.0205801	0.104862	0.683435	0.833185		0.0194957	0.0796325	0.61319	0.748421		0.11423	0.118821	0.0980166	0.19381		0.142106	0.0969556	0.0305763	0.421229		0.153742	0.174816	0.120652	0.348433		0.340971	0.289299	0.0578548	0.145261
HexCer 18:1;2/24:1;0	HexCer	Sphingolipid	-0.0333527	0.0837938	0.423743	0.662534		-0.056678	0.146425	0.43557	0.615684		0.0366548	0.0574475	0.226815	0.36056		0.146294	0.0983298	0.0291927	0.421229		0.1127	0.130113	0.124833	0.353085		0.166453	0.264772	0.232519	0.395091
HexCer 18:1;2/24:2;0	HexCer	Sphingolipid	-0.0259546	0.0649938	0.422351	0.662516		-0.0668952	0.246272	0.576386	0.729021		0.0856136	0.193479	0.378454	0.525017		0.150809	0.0568865	0.00405822	0.298606		0.112025	0.089032	0.0481428	0.208088		0.251177	0.312879	0.147075	0.28924
HexCer 18:1;2/25:0;0	HexCer	Sphingolipid	0.0416832	0.160805	0.593248	0.78247		0.0883119	0.139068	0.228639	0.420311		0.0623691	0.27668	0.640721	0.754723		0.248212	0.144421	0.0184115	0.377978		0.114085	0.27329	0.403432	0.692913		0.228736	0.297796	0.161019	0.306669
HexCer 18:1;2/26:0;0	HexCer	Sphingolipid	0.0204656	0.187047	0.81876	0.91046		-0.0502648	0.153621	0.504943	0.677498		0.0895729	0.135098	0.21233	0.342398		0.143278	0.14623	0.0935952	0.583176		0.0663313	0.167501	0.425912	0.711667		0.219754	0.251162	0.122051	0.258679
HexCer 18:1;2/26:1;0	HexCer	Sphingolipid	-0.000863545	0.0461187	0.96861	0.986818		0.00664258	0.109502	0.898655	0.942115		0.0272851	0.0557227	0.335061	0.480101		0.109898	0.127614	0.126448	0.633451		0.136363	0.136732	0.0896078	0.289289		0.293231	0.220341	0.0409094	0.109826
HexCer 18:2;2/16:0;0	HexCer	Sphingolipid	0.0489052	0.0805778	0.246265	0.486024		0.00117429	0.197744	0.990041	0.995753		0.213664	0.306801	0.194403	0.320735		0.11953	0.236719	0.321988	0.749157		0.152812	0.129858	0.0581055	0.227634		0.554753	0.356726	0.0254127	0.0773463
HexCer 18:2;2/18:0;0	HexCer	Sphingolipid	0.193554	0.342823	0.27537	0.526426		-0.0239547	0.320831	0.875505	0.926757		0.149742	0.235601	0.228309	0.361288		0.257996	0.240974	0.0748402	0.564624		0.162078	0.362603	0.374119	0.666674		0.541328	0.321655	0.0197204	0.0651334
HexCer 18:2;2/22:0;0	HexCer	Sphingolipid	-0.0538533	0.152784	0.474682	0.706283		-0.161753	0.233122	0.195726	0.380539		-0.0689756	0.181717	0.443823	0.589136		0.00978282	0.0641009	0.750081	0.932006		0.122577	0.165867	0.173781	0.421013		0.108384	0.2726	0.424214	0.590904
HexCer 18:2;2/22:1;0	HexCer	Sphingolipid	0.109647	0.500885	0.650126	0.816364		-0.170423	0.68174	0.60599	0.744571		0.357179	0.605512	0.257608	0.393048		0.00688741	0.482263	0.976054	0.988326		-0.104203	0.544742	0.690866	0.878906		0.306505	0.335378	0.110495	0.239521
HexCer 18:2;2/24:0;0	HexCer	Sphingolipid	-0.0825495	0.20084	0.410066	0.65414		-0.0108101	0.187082	0.903431	0.943431		0.0516217	0.136426	0.445146	0.590142		0.103655	0.108082	0.0985924	0.583818		-0.00892265	0.145363	0.897461	0.957903		0.221106	0.242345	0.110931	0.239969
HexCer 18:2;2/24:1;0	HexCer	Sphingolipid	-0.0443767	0.170618	0.592044	0.78247		-0.118267	0.2	0.256618	0.45189		0.0909426	0.176219	0.312763	0.457552		0.145335	0.135765	0.0748672	0.564624		0.0426742	0.173408	0.611413	0.836216		0.290455	0.239754	0.0535966	0.135873
HexCer 18:2;2/26:1;0	HexCer	Sphingolipid	0.157499	0.300226	0.305864	0.556406		-0.217931	0.416999	0.307456	0.500155		0.0641849	0.524305	0.79784	0.856821		0.285868	0.133695	0.00876798	0.350415		0.227	0.239502	0.101417	0.311092		0.0261677	0.729383	0.939914	0.9743
HexCer 19:1;2/14:0;0	HexCer	Sphingolipid	0.433163	1.01357	0.393383	0.641933		0.149832	0.974182	0.748229	0.845192		-0.0943778	0.680904	0.772087	0.844773		0.70909	0.507436	0.0353664	0.451569		0.176764	0.330944	0.29833	0.592132		0.129681	0.962779	0.778281	0.861374
HexCer 19:1;2/16:0;0	HexCer	Sphingolipid	-0.00798197	0.282693	0.952687	0.980817		0.0585372	0.180402	0.508282	0.679008		0.16822	0.205365	0.140961	0.255039		0.184895	0.491371	0.447488	0.777585		0.186107	0.193618	0.0980555	0.308546		0.162872	0.240805	0.204976	0.360083
HexCer 19:1;2/22:0;0	HexCer	Sphingolipid	-0.132842	0.18758	0.188466	0.420332		-0.220658	0.170307	0.0442437	0.123082		0.0290903	0.25043	0.807882	0.865825		0.258577	0.309217	0.134852	0.638869		0.120391	0.138907	0.124662	0.353085		0.0989325	0.39778	0.607759	0.745983
HexCer 19:1;2/24:1;0	HexCer	Sphingolipid	-0.0490807	0.187325	0.589426	0.782411		-0.256551	0.175676	0.030921	0.0937489		-0.0477854	0.17705	0.578721	0.712167		0.102917	0.17316	0.254588	0.73411		0.00403055	0.163132	0.958591	0.989818		0.16717	0.328577	0.318789	0.488685
HexCer 20:1;2/16:0;0	HexCer	Sphingolipid	-0.233124	0.215052	0.0724508	0.216686		-0.482132	0.222569	0.00837693	0.0317473	*	-0.21581	0.357225	0.248096	0.382192		0.0500545	0.341646	0.759639	0.933686		-0.288926	0.240506	0.0548716	0.221605		-0.192627	0.356591	0.293616	0.462985
HexCer 20:1;2/22:0;0	HexCer	Sphingolipid	-0.0885358	0.225247	0.429079	0.663931		-0.0540944	0.194351	0.567418	0.724124		-0.0489602	0.20114	0.615163	0.735383		0.000799711	0.0684711	0.980416	0.990825		0.0107002	0.297424	0.939747	0.980036		0.294833	0.355462	0.137244	0.278347
HexCer 20:1;2/24:0;0	HexCer	Sphingolipid	-0.0836086	0.130594	0.225524	0.467124		-0.0862841	0.0908973	0.101048	0.230777		-0.0664232	0.193715	0.485993	0.629924		0.221788	0.119817	0.0143872	0.36123		0.0677989	0.169731	0.422234	0.708051		0.277626	0.269179	0.0823719	0.195121
HexCer 20:1;2/24:1;0	HexCer	Sphingolipid	-0.0059881	0.119726	0.91634	0.963308		-0.0599489	0.11225	0.29837	0.492391		0.00893174	0.131777	0.886872	0.927668		0.140941	0.138829	0.0857191	0.564624		0.0411805	0.141845	0.551615	0.8068		0.387917	0.279581	0.0361322	0.101422
Lc3 32:1;2	Lc3	Sphingolipid	0.344913	0.316858	0.071667	0.216686		0.531554	1.28761	0.408198	0.593021		0.152074	0.634504	0.620422	0.738295		0.472823	1.48651	0.516214	0.80244		-0.247558	1.66434	0.785506	0.913948		0.646459	1.08827	0.254805	0.419467
Lc3 34:1;2	Lc3	Sphingolipid	0.320077	0.300119	0.0755964	0.224005		0.431732	1.03856	0.405225	0.592819		0.226401	0.397549	0.271838	0.409125		0.380073	0.670479	0.273723	0.736008		0.409129	1.22819	0.497735	0.767892		0.466528	0.81665	0.270566	0.439198
Lc3 34:2;2	Lc3	Sphingolipid	0.339758	0.400343	0.130588	0.328354		0.58155	1.34743	0.389154	0.583311		0.138823	0.661856	0.663484	0.772833		0.945064	1.37204	0.262106	0.736008		0.525397	0.344245	0.118249	0.345499		0.837601	1.36537	0.307359	0.478165
Lc3 36:1;2	Lc3	Sphingolipid	0.251361	0.193928	0.0441936	0.148638		0.279655	0.828018	0.492153	0.66823		0.244122	0.328292	0.171693	0.294163		0.556263	0.502854	0.0686837	0.554391		0.503336	0.56485	0.117109	0.343125		0.391187	0.819109	0.409965	0.579263
Lc3 40:1;2	Lc3	Sphingolipid	0.0900949	0.279254	0.510568	0.724375		0.0579136	0.375286	0.747425	0.845192		0.0476789	0.33617	0.767	0.843116		0.14722	0.52055	0.561472	0.832665		0.167317	0.764258	0.650094	0.852128		-0.0708317	0.948787	0.875521	0.932524
Lc3 40:3;2	Lc3	Sphingolipid	-0.0210781	0.46528	0.933518	0.972821		-0.0770044	0.915741	0.877141	0.926757		-0.249339	0.653512	0.500937	0.641767		1.177	1.63661	0.339036	0.753507							0.210711	0.829813	0.703035	0.810457
Lc3 42:1;2	Lc3	Sphingolipid	-0.0967171	0.320483	0.536789	0.742159		0.0970047	0.403533	0.619415	0.750762		0.0414525	0.181622	0.636681	0.751657		1.05569	2.66943	0.426483	0.777585		1.26271	2.40006	0.304652	0.597325		0.0972787	0.743337	0.810467	0.889955
Lc3 42:2;2	Lc3	Sphingolipid	0.205313	0.189451	0.0725048	0.216686		0.231951	0.903522	0.596677	0.739483		0.111755	0.450464	0.608625	0.732644		0.271175	0.520361	0.308658	0.74634		0.536682	0.534864	0.0882621	0.287608		0.419869	0.751352	0.279586	0.449657
Lc3 42:3;2	Lc3	Sphingolipid	0.280714	0.300099	0.104638	0.28429		0.429135	1.17557	0.460171	0.637535		0.103068	0.548894	0.696147	0.800187		0.290792	0.386308	0.167626	0.657503		0.484989	1.18762	0.412827	0.700629		0.519327	1.07642	0.341386	0.508436
Lc4 32:1;2	Lc4	Sphingolipid	0.0322179	0.278898	0.808916	0.907861		0.213175	1.11974	0.692233	0.80812		-0.148055	0.555615	0.583356	0.712966		0.175866	1.31598	0.779954	0.934773		-0.469185	1.51587	0.579725	0.82167		0.255427	1.03924	0.611846	0.749432
Lc4 34:1;2	Lc4	Sphingolipid	-0.0807716	0.147341	0.287507	0.537021		0.10269	0.542065	0.693638	0.808858		-0.0982026	0.268254	0.458988	0.604661		0.0776017	0.521401	0.755996	0.932006		-0.0238097	0.795247	0.949836	0.983691		-0.000654325	0.720951	0.998478	0.999171
Lc4 34:2;2	Lc4	Sphingolipid	0.124388	0.394535	0.519706	0.728749		0.352138	1.37837	0.598389	0.739852		-0.0789133	0.671533	0.80571	0.864382		0.271618	1.31205	0.667493	0.898285		-0.496357	1.51461	0.558969	0.810856		0.358881	1.40038	0.597289	0.736586
Lc4 36:1;2	Lc4	Sphingolipid	-0.200896	0.198768	0.0866801	0.249772		-0.00253071	0.064035	0.933829	0.963299		-0.235043	0.292165	0.146427	0.260039		-0.231016	0.516776	0.374074	0.767613		-0.123496	0.392962	0.520968	0.787522		-0.177957	0.598045	0.542214	0.69316
Lc4 36:2;2	Lc4	Sphingolipid	0.0938147	0.351247	0.582516	0.778302		0.442773	1.21632	0.461333	0.638299		0.03844	0.662245	0.902996	0.935182		0.204209	0.570791	0.468533	0.786145		-0.339392	0.575846	0.323473	0.619921		0.219311	1.3412	0.733151	0.829848
Lc4 38:1;2	Lc4	Sphingolipid	-0.461777	0.133684	0.00151274	0.00898239	**	-0.489519	0.299386	0.0216538	0.0701236		-0.495007	0.405466	0.05245	0.119788		0.030675	0.106087	0.666181	0.897673		-0.29549	0.419066	0.253272	0.533455		-0.264415	0.711194	0.51107	0.664709
Lc4 38:2;2	Lc4	Sphingolipid	-0.291797	0.328436	0.17366	0.398351		-0.250922	0.926583	0.625725	0.755784		-0.495943	0.37961	0.0794857	0.166952												-0.328678	1.16054	0.672293	0.78735
Lc4 40:1;2	Lc4	Sphingolipid	-0.654407	0.234962	0.00338547	0.0179756	*	-0.15766	0.684538	0.633704	0.762438		-0.728903	0.916106	0.149835	0.265191		-0.259115	0.64009	0.416559	0.777585		-0.267128	1.03011	0.593105	0.830664		-0.430876	0.503476	0.128208	0.268467
Lc4 40:2;2	Lc4	Sphingolipid	0.120978	0.301458	0.420258	0.662033		0.279365	0.970895	0.554992	0.718467		-0.0327003	0.599034	0.908736	0.939266		0.103944	0.293102	0.472166	0.786592		0.281456	0.779265	0.464593	0.743935		0.499771	1.23416	0.477279	0.637387
Lc4 40:3;2	Lc4	Sphingolipid	0.360835	0.353143	0.0843416	0.245059		0.498841	1.25558	0.424528	0.606634		0.108691	0.759218	0.764903	0.843116		0.289535	0.480773	0.249344	0.73355		0.0441286	0.616321	0.89521	0.95763		0.758138	1.42396	0.365054	0.533071
Lc4 42:1;2	Lc4	Sphingolipid	-0.479693	0.181064	0.00406801	0.0207568	*	-0.0996381	0.566597	0.714215	0.820053		-0.478889	0.812179	0.257774	0.393048		-0.0955337	0.378597	0.602727	0.857353		-0.208715	0.833533	0.605414	0.835693		-0.430978	0.464094	0.106443	0.233149
Lc4 42:2;2	Lc4	Sphingolipid	-0.128889	0.195317	0.214092	0.45424		7.8184e-05	0.375973	0.999651	0.999651		-0.186895	0.351511	0.300237	0.44357		0.00332509	0.487255	0.988556	0.9933		0.0637646	0.418269	0.750342	0.894117		-0.0219338	0.727126	0.94946	0.978429
Lc4 42:3;2	Lc4	Sphingolipid	0.180181	0.285453	0.230958	0.474621		0.342002	0.943895	0.463274	0.640138		0.00866875	0.554127	0.973771	0.979389		0.221298	0.293809	0.167424	0.657503		0.4168	0.748156	0.28085	0.568693		0.367899	1.09761	0.495235	0.652376
Lc4 44:2;2	Lc4	Sphingolipid	-0.322211	0.252573	0.0462746	0.155139		-0.256516	0.552343	0.357704	0.554308		-0.491815	0.769387	0.226113	0.359992		0.316202	0.0837701	0.022605	0.394457		-0.228059	1.11471	0.756943	0.898708		-0.16798	0.679602	0.654994	0.777527
Lc4 44:3;2	Lc4	Sphingolipid	0.0857034	0.255199	0.494453	0.721336		0.403238	0.752501	0.296968	0.491501		-0.0562041	0.410248	0.774628	0.845239		0.0973864	1.31401	0.876413	0.955574		0.468396	1.02166	0.363235	0.662361		0.332075	1.19068	0.615905	0.749432
LCB 18:0;2	LCB	Sphingolipid	0.0171479	0.255909	0.888147	0.945551		-0.226868	0.246905	0.163412	0.332547		0.892876	0.79495	0.0659504	0.143418		-0.0392516	0.227007	0.752309	0.932006		-0.173981	0.345861	0.323592	0.619921		-0.0601029	0.371295	0.735693	0.831254
LCB 18:1;2	LCB	Sphingolipid	0.155235	0.134981	0.061875	0.195532		0.230581	0.186773	0.0901361	0.212479		1.38615	0.467671	0.00268862	0.0116538	*	0.18569	0.118154	0.0515361	0.506494		0.460901	0.22731	0.0105458	0.0848527		1.59235	0.422742	0.00108796	0.0081897	**
LCBP 16:1;2	LCBP	Sphingolipid	-0.17997	0.114519	0.0245822	0.0940516		-0.159805	0.0734954	0.0224559	0.0724966		0.0187597	0.56626	0.944504	0.961095		-0.0716322	0.102241	0.255672	0.73411		0.384583	0.171149	0.00736149	0.0714749		-0.116672	0.309993	0.447393	0.610717
LCBP 18:0;2	LCBP	Sphingolipid	0.247793	0.15461	0.0230903	0.0897862		0.560457	0.340805	0.0461119	0.127264		0.185013	0.182079	0.0855295	0.177894		0.0560333	0.0633955	0.175265	0.67217		-0.0677758	0.269714	0.604179	0.835693		-0.585852	0.413767	0.0339864	0.0969586
LCBP 18:1;2	LCBP	Sphingolipid	0.152722	0.0821611	0.0141863	0.0620873		0.494851	0.170843	0.0102334	0.0372965	*	0.508306	0.520414	0.0943176	0.190407		-0.0752191	0.088765	0.188687	0.688345		0.554313	0.206675	0.00388903	0.0484277	*	0.012235	0.279934	0.926847	0.964621
LCBP 18:2;2	LCBP	Sphingolipid	-0.288755	0.163772	0.0169237	0.0705268		0.229716	0.222622	0.131027	0.28317		0.963346	0.552963	0.0176073	0.0503204		-0.131025	0.147868	0.174482	0.67217		1.06628	0.417782	0.00466095	0.0554018		0.264632	0.591724	0.373893	0.541447
LCBP 19:1;2	LCBP	Sphingolipid	-0.0233859	0.226596	0.828813	0.916426		0.13423	0.274235	0.399801	0.587348		-0.654051	0.396928	0.0211194	0.0584414		-0.225947	0.256954	0.176875	0.675868		-0.288921	0.087465	0.00179118	0.0283876	*	-1.15612	0.218934	0.000294414	0.00321095	**
LDHSM	LSM	Sphingolipid	0.0946082	0.125318	0.166663	0.389129		0.0827354	0.312831	0.63348	0.762438		-0.0964675	0.228737	0.399057	0.546353		0.117257	0.269727	0.448578	0.777585		0.197291	0.199576	0.091578	0.292044		0.178075	0.2253	0.151905	0.296173
LHexCer 16:1;2	LHexCer	Sphingolipid	0.470327	0.885282	0.300564	0.550595		-0.155224	1.53891	0.832611	0.903436		-0.0638266	0.957596	0.888734	0.928687		0.275928	0.994269	0.568503	0.834227		0.350932	1.16059	0.536037	0.795312		0.224604	0.786758	0.55796	0.704852
LHexCer 17:1;2	LHexCer	Sphingolipid	-0.407857	0.573968	0.187275	0.418568		-0.306591	1.26758	0.617328	0.750762		-0.138011	0.950624	0.761729	0.84225		-0.260193	0.78495	0.499723	0.80038		0.0082439	1.03915	0.986696	0.99526		0.026821	1.32818	0.966148	0.987849
LHexCer 18:1;2	LHexCer	Sphingolipid	-0.145364	0.124415	0.0592592	0.187834		-0.121749	0.164756	0.173802	0.34827		-0.108861	0.133209	0.141661	0.255039		0.0239447	0.0974666	0.612001	0.860683		0.0021232	0.208369	0.982913	0.99336		-0.00271653	0.218504	0.979154	0.992645
LHexCer 18:2;2	LHexCer	Sphingolipid	-0.188743	0.393363	0.34373	0.595268		0.352372	0.681897	0.31221	0.503969		-0.294005	0.405914	0.180634	0.304747		-0.107193	0.529044	0.67399	0.903734		-0.236901	0.686918	0.483635	0.753489		-0.229987	0.334113	0.19859	0.353612
LHexCer 20:1;2	LHexCer	Sphingolipid	-0.292551	0.567354	0.313118	0.566646		-0.428134	1.41694	0.536318	0.704854		-0.0455137	1.37511	0.944556	0.961095		-0.14526	0.616261	0.626026	0.867642		0.137951	0.424786	0.507947	0.777266		-0.319621	0.386653	0.138243	0.278347
LSM	LSM	Sphingolipid	0.060153	0.125619	0.344591	0.595729		-0.0673256	0.122961	0.353527	0.55087		-0.140122	0.113432	0.050735	0.11715		0.0838038	0.126396	0.276745	0.736008		0.0733584	0.127794	0.2686	0.554153		-0.0777677	0.156958	0.330037	0.499873
SHexCer 16:1;2/16:0;0	SHexCer	Sphingolipid	0.55653	0.725833	0.161587	0.379821		0.0909518	0.233195	0.432363	0.613396		-0.0152198	0.403544	0.936843	0.95697		0.291995	0.489236	0.252918	0.73411		0.271915	0.377757	0.18278	0.428756		0.00773632	0.625755	0.97927	0.992645
SHexCer 18:1;2/14:0;0	SHexCer	Sphingolipid	-0.166715	0.198497	0.133583	0.333265		-0.153503	0.430194	0.469625	0.645503		-0.0750753	0.446823	0.726212	0.823695		0.387821	0.533156	0.179165	0.67786		0.0795558	0.152012	0.306868	0.59885		0.0132934	0.792944	0.971893	0.990184
SHexCer 18:1;2/16:0;0	SHexCer	Sphingolipid	0.0227863	0.185621	0.797299	0.900025		-0.0447082	0.206398	0.653458	0.776724		0.150158	0.149559	0.08813	0.180906		0.0792687	0.211016	0.448192	0.777585		0.0475888	0.196284	0.616517	0.837791		0.188747	0.359713	0.305773	0.476405
SHexCer 18:2;2/16:0;0	SHexCer	Sphingolipid	-0.313015	0.502778	0.236294	0.477301		0.101787	0.526405	0.687759	0.807296		-0.0453421	0.319866	0.767121	0.843116		0.102455	0.403141	0.600229	0.856219		-0.0230964	0.351714	0.890363	0.956181		0.0900308	0.293868	0.530947	0.68386
SM 16:1;2/14:0;0	SM	Sphingolipid	0.183833	0.272446	0.205852	0.443205		0.16055	0.429638	0.450392	0.630669		-0.0988335	0.159127	0.237215	0.369236		-0.0088842	0.232444	0.935999	0.968627		-0.133596	0.19405	0.198532	0.452428		0.0418886	0.2937	0.765749	0.854733
SM 16:1;2/16:0;0	SM	Sphingolipid	0.0997857	0.0917631	0.0718598	0.216686		0.128333	0.129779	0.0915095	0.214136		0.0380439	0.147429	0.594847	0.72015		0.0563557	0.17414	0.509339	0.80244		0.0266406	0.145585	0.70337	0.880054		-0.0231933	0.0566866	0.412012	0.580588
SM 16:1;2/18:0;0	SM	Sphingolipid	-0.0777595	0.18908	0.409826	0.65414		0.105366	0.306165	0.484499	0.661601		-0.056863	0.137265	0.406716	0.553218		-0.0235668	0.293786	0.866365	0.954336		0.0333069	0.381741	0.854826	0.946149		-0.116221	0.208603	0.280822	0.450849
SM 16:1;2/20:0;0	SM	Sphingolipid	0.120976	0.473002	0.597993	0.784818		0.372714	0.235512	0.0240407	0.0759715		0.376017	0.289025	0.043718	0.103929		0.241318	0.0933251	0.00444476	0.298606		0.136939	0.174614	0.154364	0.400656		0.248066	0.278431	0.117154	0.251354
SM 16:1;2/22:0;0	SM	Sphingolipid	0.153388	0.205232	0.169998	0.393404		0.00651841	0.317323	0.965565	0.984262		0.0622173	0.254341	0.613469	0.734198		0.114251	0.231921	0.332481	0.750969		0.0442453	0.304944	0.761864	0.899129		0.242358	0.193952	0.0491041	0.126645
SM 16:1;2/24:0;0	SM	Sphingolipid	-0.138399	0.235786	0.259595	0.501916		0.132906	0.233053	0.271271	0.466872		0.0459923	0.122468	0.448311	0.592837		0.0705756	0.0833139	0.131116	0.638869		0.100504	0.168017	0.252027	0.533455		0.155595	0.227469	0.200868	0.355853
SM 16:1;2/24:1;0	SM	Sphingolipid	0.148399	0.147631	0.0878689	0.251123		0.11197	0.0698266	0.0230512	0.0734076		0.117683	0.173785	0.204535	0.333766		0.0542455	0.13231	0.411141	0.777585		0.0707749	0.191225	0.454415	0.739219		0.104063	0.128448	0.144283	0.285565
SM 17:1;2/16:0;0	SM	Sphingolipid	0.0629428	0.139033	0.368648	0.615001		0.123466	0.205755	0.250774	0.4439		0.0812566	0.119724	0.203716	0.332948		0.0341082	0.123708	0.570909	0.834227		0.0299305	0.127214	0.626641	0.841421		-0.0486246	0.139387	0.478944	0.638796
SM 17:1;2/18:0;0	SM	Sphingolipid	0.145103	0.216062	0.207583	0.445092		0.478957	0.398318	0.0547285	0.142403		0.122703	0.208697	0.258925	0.393657		0.0499568	0.378173	0.782398	0.935126		-0.139061	0.185998	0.169883	0.418111		0.0560351	0.302864	0.700305	0.8084
SM 17:1;2/20:0;0	SM	Sphingolipid	-0.0256684	0.135727	0.694126	0.840837		-0.0413438	0.298297	0.772099	0.860776		-0.0859922	0.194088	0.377909	0.524958		-0.0392207	0.168507	0.630228	0.868679		-0.0235791	0.271901	0.855695	0.946149		-0.38043	0.285215	0.0406363	0.109373
SM 17:1;2/22:0;0	SM	Sphingolipid	0.0359814	0.149439	0.618868	0.792333		0.154768	0.329812	0.353253	0.55087		-0.0541435	0.332059	0.733868	0.825404		0.0461329	0.38759	0.803281	0.941809		0.0390112	0.499258	0.869785	0.952665		-0.393932	0.195847	0.0108417	0.0419733	*
SM 17:1;2/24:1;0	SM	Sphingolipid	0.030455	0.161373	0.694718	0.840837		0.0916549	0.343453	0.582825	0.731854		0.0884408	0.104973	0.132681	0.243263		0.10676	0.351881	0.534725	0.810857		0.218118	0.292887	0.171195	0.420353		0.0683658	0.0805546	0.130581	0.271164
SM 18:0;2/16:0;0	SM	Sphingolipid	0.106745	0.22727	0.352868	0.605082		0.394603	0.365338	0.0731428	0.177511		0.209369	0.319913	0.217193	0.347907		-0.0802588	0.176736	0.367324	0.767613		0.150444	0.432123	0.479763	0.751245		0.000598735	0.156	0.993563	0.999171
SM 18:0;2/19:0;0	SM	Sphingolipid	0.23777	0.13121	0.0154494	0.0659595		0.334502	0.298254	0.0662107	0.167286		0.231667	0.192269	0.0544163	0.123202		0.0215975	0.174459	0.795636	0.939743		0.0872168	0.365295	0.621716	0.838933		-0.0364238	0.166487	0.65031	0.772843
SM 18:1;2/14:0;0	SM	Sphingolipid	0.119571	0.109298	0.0707301	0.215069		0.100815	0.0385987	0.00428493	0.0190725	*	-0.00578732	0.211168	0.954074	0.965147		0.0430674	0.109658	0.429421	0.777585		0.0772438	0.104475	0.173627	0.421013		-0.0313995	0.223149	0.768764	0.855363
SM 18:1;2/16:0;0	SM	Sphingolipid	0.041183	0.0328986	0.0488539	0.161203		0.152442	0.123512	0.0508594	0.136113		0.0374489	0.140734	0.583864	0.712966		0.0296297	0.0711547	0.404497	0.777585		0.0847419	0.1707	0.329205	0.626088		-0.00429365	0.0657351	0.890943	0.943164
SM 18:1;2/17:0;0	SM	Sphingolipid	0.264707	0.120119	0.00788616	0.0366619	*	0.45172	0.190092	0.00603143	0.0248381	*	0.262219	0.13569	0.012436	0.0387146	*	-0.0325894	0.114045	0.557591	0.83146		0.140576	0.193768	0.180072	0.428081		0.250155	0.179572	0.0356991	0.101039
SM 18:1;2/18:0;0	SM	Sphingolipid	0.023642	0.0866016	0.574551	0.773463		0.148257	0.0653024	0.00709764	0.0280434	*	0.0901203	0.0979579	0.108802	0.209205		0.0938062	0.0901731	0.0805905	0.564624		0.0359156	0.202805	0.712324	0.883081		0.200566	0.127764	0.0246672	0.0757378
SM 18:1;2/19:0;0	SM	Sphingolipid	-0.0661729	0.0756139	0.121991	0.315068		-0.116794	0.126721	0.108341	0.244761		-0.153569	0.0774853	0.0114071	0.0364888	*	0.0220517	0.115163	0.690577	0.909546		-0.0829574	0.153658	0.293851	0.586581		-0.331645	0.136993	0.00564216	0.0269742	*
SM 18:1;2/20:0;0	SM	Sphingolipid	0.0279334	0.150043	0.698566	0.843764		0.039343	0.218442	0.707741	0.818072		0.0773214	0.202267	0.440842	0.587415		0.0517098	0.205538	0.603771	0.857353		0.00991158	0.273616	0.939333	0.980036		-0.0276004	0.138049	0.67797	0.790594
SM 18:1;2/22:0;0	SM	Sphingolipid	-0.00394452	0.0845669	0.921953	0.966532		0.0915089	0.113265	0.145127	0.304825		-0.0426757	0.112395	0.443693	0.589136		0.0367475	0.168011	0.650394	0.880935		0.0336033	0.165708	0.67374	0.86914		0.0897931	0.0782553	0.0622581	0.153736
SM 18:1;2/22:1;0	SM	Sphingolipid	0.0214803	0.218098	0.836477	0.91907		0.0340594	0.222536	0.749401	0.845603		-0.154884	0.233086	0.211507	0.341942		-0.0233894	0.172955	0.777425	0.934773		-0.060417	0.270425	0.643607	0.850016		-0.000334507	0.245856	0.997718	0.999171
SM 18:1;2/24:0;0	SM	Sphingolipid	-0.0343517	0.0931726	0.456026	0.690308		0.0495666	0.162528	0.532717	0.701791		-0.0578903	0.243664	0.623376	0.739287		0.0665295	0.138324	0.342706	0.758591		0.0448044	0.176597	0.600827	0.835693		0.0705142	0.265045	0.583931	0.724981
SM 18:1;2/24:1;0	SM	Sphingolipid	0.0644236	0.06575	0.0935921	0.26106		0.0897564	0.0621832	0.032049	0.0960551		0.0908625	0.0996347	0.111045	0.212346		0.105516	0.109614	0.09771	0.583818		0.0932497	0.101663	0.109563	0.326774		0.0844485	0.0783357	0.0735107	0.176933
SM 18:1;2/24:2;0	SM	Sphingolipid	0.0553114	0.0308665	0.0160374	0.06737		0.142107	0.0785636	0.0155444	0.0526558		0.112203	0.0821403	0.0378629	0.0934956		0.101347	0.0842744	0.0547113	0.516791		0.11574	0.139036	0.136178	0.377831		0.171156	0.0335439	0.000336647	0.00348682	**
SM 18:1;2/26:1;0	SM	Sphingolipid	0.00300685	0.161556	0.968798	0.986818		0.0511192	0.170953	0.540334	0.706697		-0.0244335	0.25652	0.841753	0.89207		-0.0153511	0.262792	0.902381	0.962949		-0.00102531	0.209227	0.991782	0.997504		-0.0163911	0.288986	0.905196	0.950592
SM 18:2;2/14:0;0	SM	Sphingolipid	0.0855179	0.258007	0.499749	0.723379		0.282375	0.0770316	0.0012069	0.00706035	**	0.187465	0.321471	0.262225	0.396942		-0.036119	0.241857	0.755201	0.932006		0.0381729	0.404126	0.843044	0.940111		-0.228383	0.205345	0.0677063	0.165241
SM 18:2;2/16:0;0	SM	Sphingolipid	0.0251336	0.124179	0.674314	0.829803		0.0701539	0.138475	0.320585	0.513925		-0.0734206	0.0762873	0.0977574	0.193663		0.0666624	0.212685	0.522018	0.80244		0.0860184	0.112226	0.161703	0.410769		-0.0231678	0.139821	0.72979	0.829537
SM 18:2;2/18:0;0	SM	Sphingolipid	0.0102277	0.202332	0.915452	0.963308		-0.0430318	0.127736	0.493187	0.66823		-0.131872	0.0751532	0.0171946	0.0497548	*	0.016185	0.234945	0.885038	0.961062		-0.0170836	0.165359	0.82864	0.933572		-0.0404741	0.16683	0.616295	0.749432
SM 18:2;2/20:0;0	SM	Sphingolipid	0.286307	0.896498	0.514614	0.725592		0.454692	0.884079	0.314208	0.504923		0.469153	0.581215	0.1454	0.258654		-0.151177	0.857246	0.713454	0.919934		0.262582	0.617628	0.395612	0.685117		0.201806	0.718449	0.564022	0.70807
SM 18:2;2/22:0;0	SM	Sphingolipid	0.0448518	0.119249	0.447672	0.682602		0.136224	0.264576	0.313746	0.504923		0.164454	0.291917	0.276264	0.413408		0.09942	0.256323	0.434708	0.777585		0.277223	0.174936	0.0239377	0.140667		0.119912	0.162856	0.17502	0.326613
SM 18:2;2/24:0;0	SM	Sphingolipid	0.18433	0.078325	0.00624441	0.0294218	*	0.280473	0.233913	0.0551627	0.142822		0.202132	0.174931	0.0610846	0.134515		0.110164	0.25763	0.393139	0.773311		0.237818	0.214823	0.0685471	0.252466		0.232632	0.107083	0.00829272	0.0345916	*
SM 18:2;2/24:1;0	SM	Sphingolipid	0.166787	0.0686591	0.00557299	0.0267401	*	0.172287	0.041842	0.000773116	0.00493097	**	0.0671955	0.0690881	0.0952955	0.191585		0.0840565	0.115943	0.180311	0.679084		0.131093	0.114026	0.0619291	0.236926		0.133166	0.0976351	0.0380352	0.105215
SM 19:1;2/16:0;0	SM	Sphingolipid	-0.0168539	0.225028	0.875122	0.941747		0.0755596	0.203892	0.45388	0.631924		-0.125306	0.419649	0.540885	0.677564		0.0683046	0.301135	0.638704	0.872152		-0.0133434	0.338093	0.933919	0.978837		0.143354	0.434225	0.501353	0.656299
SM 19:1;2/17:0;0	SM	Sphingolipid	-0.0235261	0.739508	0.946704	0.97883		0.0229283	0.593349	0.935296	0.963861		-0.0274893	0.659236	0.930195	0.952771		0.0925675	0.552682	0.727031	0.922829		0.236779	0.363975	0.219455	0.48513		0.0318116	0.395053	0.86586	0.926948
SM 19:1;2/21:0;0	SM	Sphingolipid	0.0576948	0.402333	0.764526	0.881153		-0.0345273	0.160488	0.6556	0.777503		-0.0744083	0.277757	0.581434	0.712966		-0.101513	0.319071	0.516119	0.80244		-0.240548	0.534161	0.370921	0.666674		-0.105006	0.368612	0.558766	0.704852
SM 20:1;2/17:0;0	SM	Sphingolipid	1.32425	0.102308	8.48253e-06	0.000175126	***	1.86757	0.5796	0.00196702	0.0103914	*	1.55682	0.617462	0.00487185	0.0182651	*	0.546662	0.370911	0.0300571	0.421229		0.658415	0.503099	0.0429687	0.196599		0.422874	0.344119	0.0514902	0.131168
SM 20:1;2/19:0;0	SM	Sphingolipid	-0.0556742	0.120108	0.358519	0.606814		-0.0470649	0.209169	0.64131	0.76671		-0.121291	0.248688	0.33675	0.480546		-0.00138835	0.1405	0.98343	0.992493		-0.185001	0.143103	0.0445292	0.200765		-0.512147	0.201013	0.00469037	0.0230555	*
ChE 16:0	ChE	Sterol	0.0202177	0.371238	0.908949	0.962308		-0.11322	0.273117	0.406416	0.592903		-0.185828	0.600576	0.52708	0.664248		0.0102315	0.241488	0.929079	0.965382		-0.172241	0.215768	0.148817	0.38876		-1.63751	0.323273	0.000346351	0.00348682	**
ChE 16:1	ChE	Sterol	-0.0370751	1.63259	0.961936	0.985489		-0.638726	1.18168	0.29336	0.490182		-0.0431729	1.7875	0.959519	0.967239		-0.387329	1.10263	0.476089	0.788034		-0.581754	1.03933	0.27891	0.567588		-1.9782	0.775611	0.0046725	0.0230555	*
ChE 18:0	ChE	Sterol	0.0446284	0.250199	0.710378	0.851152		-0.110773	0.282084	0.429472	0.611278		0.059827	0.404298	0.757337	0.840057		0.0432364	0.271587	0.739837	0.931071		-0.212311	0.257029	0.138464	0.38064		-1.4277	0.20833	0.000105788	0.00167819	**
ChE 18:1	ChE	Sterol	0.11734	0.213053	0.28558	0.534378		-0.0929446	0.176968	0.305381	0.497553		-0.131979	0.379675	0.480399	0.624713		0.0449157	0.127971	0.476433	0.788034		-0.162073	0.11946	0.0386399	0.182884		-1.98684	0.286886	0.00010149	0.00166031	**
ChE 18:2	ChE	Sterol	-0.208415	0.123903	0.0197532	0.0807105		-0.426794	0.161341	0.00409056	0.0183637	*	-0.49666	0.470926	0.0778109	0.164757		-0.10689	0.123726	0.125557	0.632009		-0.63165	0.253012	0.00504935	0.0568442		-2.42248	0.261565	3.21194e-05	0.00102265	**
ChE 20:4	ChE	Sterol	-0.00223322	0.0768962	0.951338	0.980644		-0.203364	0.0881645	0.00670813	0.0271965	*	-0.41902	0.418589	0.0887821	0.181734		0.0202475	0.140268	0.763034	0.93383		-0.270018	0.198903	0.0385706	0.182884		-2.94294	0.373619	6.10272e-05	0.00122984	**
ChE 22:5	ChE	Sterol	0.111245	0.158087	0.19071	0.422708		-0.0362036	0.105764	0.48669	0.663726		-0.188483	0.335104	0.276918	0.413795		0.0578425	0.153931	0.448062	0.777585		-0.0632207	0.178924	0.473678	0.75059		-2.34905	0.324948	8.56846e-05	0.00151945	**
ChE 22:6	ChE	Sterol	0.0334739	0.212917	0.742917	0.871178		-0.0810265	0.162838	0.328218	0.520965		-0.234634	0.369046	0.228182	0.361288		0.0914497	0.120557	0.16509	0.657503		-0.00425381	0.114892	0.937996	0.980036		-1.17553	0.269699	0.000620735	0.00537115	**
Cholesterol	Cholesterol	Sterol	0.0160484	0.11923	0.778431	0.892806		0.0378545	0.228789	0.73016	0.832876		0.0416445	0.173749	0.62041	0.738295		0.116647	0.185765	0.232973	0.727393		-0.0240074	0.246213	0.838076	0.937157		0.0378976	0.220446	0.720237	0.822967

## Sheet: PMN release
LipidSpecies	LipidClass	LipidCategory	sn Unst vs sn IONO 0.01h					sn Unst vs sn IONO 0.5h					sn Unst vs sn IONO 2h					sn Unst vs sn PMA 0.01h					sn Unst vs sn PMA 0.5h					sn Unst vs sn PMA 2h
LipidSpecies	LipidClass	LipidCategory	mean log2FC	sd log2FC	p value	adj p value	significance	mean log2FC	sd log2FC	p value	adj p value	significance	mean log2FC	sd log2FC	p value	adj p value	significance	mean log2FC	sd log2FC	p value	adj p value	significance	mean log2FC	sd log2FC	p value	adj p value	significance	mean log2FC	sd log2FC	p value	adj p value	significance
11-HETE	Oxylipins	FA	7.62609	0.354426	0.000719214	0.0595719		7.41487	0.491835	0.00146338	0.00697678	**	7.10209	0.263532	0.000458643	0.00265298	**						1.48957	1.48794	0.225064	0.997489		2.87816	0.723635	0.0204278	0.259476
11,12-DiHETE	Oxylipins	FA	11.7602	0.631656	4.26042e-05	0.0181218	*	13.2077	3.65937	0.00128038	0.00646645	**	11.119	3.73084	0.00263412	0.00946058	**	1.24729	3.45883	0.522898	0.562573		0.748452	3.11557	0.663761	0.997489		0.897598	4.32678	0.706099	0.841306
12-HETE	Oxylipins	FA	9.01051	1.12931	0.000535143	0.0595719		9.1902	1.45542	0.000146041	0.00237218	**	8.30299	1.59927	0.00031461	0.00226671	**	0.279528	0.659022	0.396611	0.443979		-0.0607849	0.293686	0.667562	0.997489		0.556714	0.470639	0.0572789	0.45594
12-HHTrE	Oxylipins	FA	5.70295	0.600172	0.000318125	0.0595719		6.29904	1.06972	0.000192164	0.00262866	**	5.59573	0.651859	4.34092e-05	0.000648968	***	-0.970809	0.795559	0.0525165	0.0801584		-0.96663	0.823768	0.100593	0.97707		1.88897	1.02788	0.0147408	0.204657
15-HETE	Oxylipins	FA	5.66991	0.729474	0.000578429	0.0595719		8.40244	0.967948	4.1529e-05	0.00144782	**	7.86716	0.72374	1.69975e-05	0.000376463	***	-0.0639081	0.991666	0.892387	0.903828		0.110531	0.971439	0.811715	0.997489		1.84222	0.370305	0.000371569	0.0906932
5-HEPE	Oxylipins	FA	11.0031	1.06513	0.00310908	0.0884544		10.2795	1.2901	0.00520924	0.0165648	*	8.08758	0.817288	0.00338674	0.0114376	*
5-HETE	Oxylipins	FA	15.7683	1.88492	0.0047294	0.0919406		14.6108	1.82031	0.00052572	0.00396896	**	12.2355	1.46555	0.000467669	0.00266348	**	1.48815	2.12433	0.255725	0.302818		2.56283	1.09973	0.0186384	0.510016		1.42665	1.64551	0.181333	0.588842
9-HODE	Oxylipins	FA	4.17325	3.35137	0.0884472	0.171495		2.46632	2.6527	0.106148	0.170119		1.69575	3.08985	0.287039	0.371536		0.665197	2.88764	0.676344	0.705695		-1.01213	2.7047	0.449805	0.997489		1.67942	4.52724	0.586359	0.771049
9,10-epoxystearic acid	Oxylipins	FA	0.00721769	1.58426	0.993302	0.993302		-0.392806	0.935097	0.400755	0.502827		-0.632003	0.670723	0.10284	0.162265		-0.174686	0.531942	0.503484	0.544867		-0.747776	0.639155	0.0590421	0.740487		-0.947152	1.3074	0.180561	0.588842
AA	FA	FA	5.5151	0.78249	0.000773292	0.0595719		5.61957	0.681056	5.07777e-05	0.00145702	**	5.27818	0.517116	2.18318e-05	0.00043518	***	-0.174842	0.32716	0.298091	0.343425		1.13145	0.410416	0.00351534	0.346411		2.92303	0.670256	0.000619427	0.0906932
Adrenic Acid	Oxylipins	FA	1.8541	0.892261	0.0253286	0.0979428		3.25436	0.952634	0.00157759	0.00723764	**	3.47083	0.576717	0.000176405	0.00152884	**	-0.367479	0.649347	0.274407	0.320141		0.889485	0.707895	0.0483334	0.709676		1.74577	0.642728	0.0037127	0.116657
C10:1	AcylCar	FA	0.533457	0.354888	0.0573784	0.133497		1.99427	0.665205	0.00257671	0.00967875	**	3.10285	0.626445	0.000377968	0.00250209	**	0.110089	0.914661	0.801138	0.820425		0.268108	0.904177	0.543561	0.997489		0.927463	0.948422	0.0940427	0.588842
C12:0	AcylCar	FA	0.460117	0.343588	0.0751571	0.154877		1.41643	0.29434	0.000422885	0.00364617	**	3.46412	0.705134	0.000390216	0.00250209	**	-0.0752863	0.434571	0.718202	0.740981		-0.0135392	0.295192	0.923249	0.997489		1.09332	0.455832	0.00583355	0.125619
C12:1	AcylCar	FA	1.03991	0.434878	0.0173796	0.0937446		2.13321	0.542196	0.000920855	0.0052708	**	3.87772	0.574146	0.000112048	0.00113568	**	-0.50881	0.218499	0.00648478	0.0495334	*	-0.247779	0.449408	0.285136	0.997489		1.19763	0.543409	0.00788339	0.138423
C14-OH	AcylCar	FA	1.33535	0.72567	0.0347493	0.102804		2.52327	0.685409	0.0011874	0.00639708	**	4.13355	0.354995	1.29285e-05	0.000351421	***	0.0190464	1.03863	0.969257	0.971918		-0.270518	0.847263	0.51471	0.997489		0.608237	0.825862	0.174937	0.588842
C14:0	AcylCar	FA	0.119432	0.703927	0.756726	0.810076		0.721297	0.413139	0.0174831	0.0398006	*	2.42383	0.834514	0.00289889	0.0102446	*	-0.518274	0.44539	0.0599232	0.0898035		-1.0992	0.518954	0.00906243	0.359136		-0.00248244	0.359198	0.98841	0.990069
C14:1	AcylCar	FA	1.27563	0.645043	0.0288456	0.101422		2.89694	0.418563	0.000101742	0.00185295	**	4.5914	0.666081	0.000103383	0.00106592	**	-0.066309	0.733275	0.849625	0.866868		-0.766674	0.367393	0.00954515	0.359136		1.43902	0.328764	0.000610719	0.0906932
C14:2	AcylCar	FA	1.884	0.751185	0.0152577	0.0937446		4.43592	0.838209	0.000291935	0.00307812	**	5.46604	0.452447	1.11643e-05	0.000351421	***	-0.353373	1.11986	0.519364	0.55986		0.0801875	0.415277	0.688163	0.997489		2.23095	0.756366	0.00273769	0.111683
C16-OH	AcylCar	FA	0.309053	1.69023	0.738858	0.795376		0.536895	1.26608	0.396705	0.499832		2.44811	1.39243	0.0170834	0.040263	*	-0.0655637	1.11708	0.901922	0.911815		-0.736999	1.56434	0.351556	0.997489		-0.93197	1.5252	0.243602	0.588842
C16:0	AcylCar	FA	-0.225719	0.572649	0.488056	0.584249		1.03133	0.417828	0.00526121	0.0166241	*	2.98582	0.710172	0.000713419	0.00352582	**	-1.39364	0.756288	0.0146066	0.0495334	*	-0.940472	0.378685	0.00514568	0.346411		0.285671	0.732157	0.432198	0.665005
C16:1	AcylCar	FA	0.550117	0.753798	0.240511	0.343804		2.13385	0.28761	7.73261e-05	0.00160285	**	3.83497	0.76342	0.000357776	0.00243125	**	-0.419398	0.419142	0.0888743	0.123486		-1.45449	1.15635	0.0481899	0.709676		1.36139	0.488241	0.00337116	0.116657
C16:2	AcylCar	FA	1.93279	2.17803	0.264106	0.368089		4.40868	1.81491	0.0166514	0.0386389	*	5.81093	1.60931	0.00547483	0.016876	*	2.20645	0.774793	0.0387299	0.067351		0.146853	2.98563	0.939868	0.997489		3.92086	1.38841	0.0109857	0.163962
C18-OH	AcylCar	FA	-0.297352	2.34129	0.815904	0.858242		0.00730901	1.54548	0.992069	0.992069		2.08174	1.53996	0.0390577	0.0748605		-0.360051	1.52865	0.626275	0.658423		-0.385146	0.763594	0.387392	0.997489		-0.783403	1.6332	0.343858	0.597334
C18:0	AcylCar	FA	-0.539008	0.77244	0.257194	0.361953		0.979907	0.506881	0.0124201	0.0312322	*	3.02436	0.684916	0.000590332	0.00312406	**	-1.1299	0.926561	0.0526175	0.0801584		-0.915044	0.420232	0.00822574	0.353707		-0.167184	0.798551	0.664054	0.815721
C18:1	AcylCar	FA	0.544136	0.512746	0.123896	0.214035		2.42906	0.866528	0.00330577	0.011551	*	4.03833	0.534245	7.18288e-05	0.000873568	***	-1.06949	0.57332	0.0140172	0.0495334	*	-0.532303	0.439016	0.0534702	0.740487		0.787288	0.821845	0.0988604	0.588842
C18:1-OH	AcylCar	FA	0.470827	2.18181	0.744478	0.798446		1.52167	1.46006	0.128462	0.199498		4.52892	1.22639	0.0051326	0.0159031	*	-0.985908	2.66788	0.513426	0.55454		-1.43438	3.19152	0.517783	0.997489		0.114101	2.455	0.9318	0.965772
C18:2	AcylCar	FA	1.77963	0.933991	0.0317707	0.102412		4.21445	0.879936	0.000430745	0.00364617	**	4.33543	0.834613	0.000313951	0.00226671	**	-0.564424	0.934547	0.248209	0.29481		-0.539101	0.738069	0.177749	0.997489		0.897371	1.11226	0.145549	0.588842
C2:0	AcylCar	FA	-0.382519	0.259747	0.0602515	0.137325		0.0512632	0.427083	0.801667	0.854259		0.631204	0.275177	0.00684265	0.0199605	*	-0.179894	0.589683	0.532595	0.571835		0.0170056	0.333422	0.914696	0.997489		0.0908218	0.342965	0.585606	0.771049
C20:0	AcylCar	FA	-0.457345	1.16874	0.490938	0.584871		0.228501	1.26031	0.705922	0.787782		0.509535	0.940738	0.292506	0.376169		-0.661595	1.28066	0.312332	0.358339		-0.75931	1.09258	0.195152	0.997489		-0.430553	0.866366	0.328753	0.591228
C20:1	AcylCar	FA	-0.379257	0.819508	0.422936	0.523679		1.19206	0.26951	0.000586513	0.00409877	**	2.80236	0.549072	0.000336295	0.00238973	**	-0.991829	0.956103	0.0811703	0.113927		-0.35738	0.607885	0.258952	0.997489		1.10584	0.487167	0.00710188	0.132494
C20:3	AcylCar	FA	0.713597	1.8315	0.569331	0.650396		3.59591	1.95485	0.0347822	0.0703841		4.04961	1.41796	0.0106456	0.0281684	*	0.670711	1.28397	0.372911	0.419999		0.604988	1.3308	0.43027	0.997489		1.22512	1.66843	0.238261	0.588842
C3:0	AcylCar	FA	0.588367	0.156602	0.0048844	0.0919406		1.09685	0.361231	0.00245711	0.00950404	**	1.39261	0.201697	0.000102716	0.00106592	**	-0.00907052	0.263267	0.942291	0.94743		0.344185	0.598264	0.267704	0.997489		0.600013	0.495019	0.0535186	0.449844
C8:0	AcylCar	FA	-0.343132	0.678189	0.386108	0.494634		0.364636	0.599635	0.245508	0.341551		1.75166	0.40562	0.000643366	0.00326045	**	-0.304997	0.86318	0.473676	0.517673		0.121981	0.932873	0.784531	0.997489		1.71666	0.624414	0.00355132	0.116657
DGLA	FA	FA	4.45534	0.886651	0.00209762	0.0764318		4.67662	0.81146	0.000209081	0.00273168	**	4.80817	0.499287	2.75089e-05	0.000514073	***	-0.0503304	0.62048	0.881436	0.896018		0.736567	0.937846	0.153904	0.997489		2.26267	0.603055	0.00110433	0.108089
DHA	FA	FA	0.90512	0.556915	0.0474725	0.123078		1.64457	0.912964	0.0157603	0.036713	*	1.78448	0.400853	0.000572057	0.00308189	**	-0.0564783	0.203268	0.56806	0.60295		0.878778	0.256626	0.00156336	0.249553		1.253	0.507129	0.00524232	0.125619
DPA	FA	FA	1.76646	0.747224	0.017929	0.0937446		2.81279	0.886792	0.00208679	0.00869722	**	2.86548	0.315292	3.46173e-05	0.000591462	***	-0.229478	0.408807	0.277739	0.322668		0.929718	0.186681	0.000370009	0.111373		1.65815	0.400858	0.000759574	0.0906932
EPA	FA	FA	4.80991	0.960596	0.00211943	0.0764318		4.56588	0.917564	0.000371217	0.00343233	**	3.36741	0.688533	0.000397099	0.00250209	**	0.089081	0.127496	0.193243	0.239068		0.96459	0.30356	0.0020727	0.249553		1.85868	0.622121	0.00261006	0.111683
Linoleic Acid	FA	FA	0.870425	0.706019	0.0904064	0.172957		0.94654	0.974608	0.0956312	0.154917		1.25485	0.816289	0.026356	0.055108		-1.15114	1.77494	0.220611	0.264638		0.0985622	0.880692	0.814723	0.997489		0.229378	1.23331	0.698842	0.837734
LTB4	Oxylipins	FA	16.8337	1.02934	6.28139e-05	0.0181218	*	17.0505	1.17527	5.38355e-06	0.000962347	***	14.8975	1.25942	1.21426e-05	0.000351421	***	0.437763	1.18159	0.453992	0.500115		2.03855	1.89343	0.0737581	0.879216		1.241	1.3499	0.108986	0.588842
PGE2	Oxylipins	FA	11.1891	3.32576	0.00670149	0.0937446		12.537	2.76783	0.000534918	0.00396896	**	12.6165	2.77456	0.000526909	0.00288861	**	2.77977	3.1749	0.121864	0.161997		3.85463	3.28789	0.0587066	0.740487		7.16001	2.9361	0.0054959	0.125619
PGE3	Oxylipins	FA	0.274587	0.553206	0.394027	0.501885		0.517611	0.889149	0.262921	0.359126		0.138422	1.01238	0.775057	0.82324		0.153487	0.403714	0.443149	0.490123		0.538742	0.21061	0.00462283	0.346411		0.210161	0.395171	0.300132	0.588842
C18:2-OH	AcylCar	FA						2.03251	1.58785	0.156913	0.234007		2.11766	1.72371	0.167157	0.236312							0.14045	0.501048	0.675291	0.997489
C5-OH	AcylCar	FA						-0.610874	1.30656	0.50308	0.602735							-2.4328	2.99067	0.29421	0.340373
DG 14:0_16:0	DG	Glycerolipid	-0.363507	3.29112	0.83935	0.872721		0.805282	3.34139	0.618551	0.712551		-0.494778	3.47072	0.765853	0.817822		-0.624819	3.30311	0.694062	0.722818		-0.0606709	2.45935	0.958654	0.997489		-0.763039	2.06929	0.455964	0.67973
DG 14:0_16:1	DG	Glycerolipid	-1.19581	2.54093	0.41602	0.517336		1.16085	3.94346	0.546342	0.641311		1.53869	3.3147	0.42168	0.515674		-0.765039	3.20462	0.621754	0.654914		0.292339	3.17261	0.887858	0.997489		-1.37171	2.14226	0.22547	0.588842
DG 14:0_18:1	DG	Glycerolipid	-1.23437	1.74388	0.251835	0.355278		0.375567	2.67173	0.768985	0.832264		0.175161	1.82061	0.840188	0.876845		-0.695752	1.92956	0.46529	0.510526		0.00880245	1.92795	0.992343	0.997489		-0.659809	1.50256	0.381738	0.632402
DG 14:1_18:1	DG	Glycerolipid	-1.37433	3.27199	0.542552	0.634512		0.288437	3.52286	0.880337	0.919951		-0.56009	4.20031	0.838822	0.876845							0.282216	3.58454	0.904019	0.997489		-0.860256	2.06017	0.544677	0.748928
DG 15:0_16:0	DG	Glycerolipid	-0.96747	3.98107	0.660232	0.728883		-1.06751	3.4446	0.579271	0.672089		-0.278564	3.73635	0.909067	0.929884		-2.26071	2.8837	0.214899	0.259474		-0.130818	2.4125	0.933734	0.997489		-2.4982	1.96807	0.0847736	0.55925
DG 15:0_18:1	DG	Glycerolipid	-1.02372	3.27125	0.64211	0.715246		-0.10485	3.67212	0.958052	0.969578		0.754715	3.31822	0.731654	0.786923							0.250855	3.52301	0.913122	0.997489		-1.55158	1.79321	0.181973	0.588842
DG 16:0_16:1	DG	Glycerolipid	-1.90115	2.65085	0.246941	0.349228		-0.762082	3.6774	0.706385	0.787782		-0.350411	3.90377	0.890723	0.91521		-3.53107	4.34557	0.202603	0.248425		0.340613	3.3007	0.874611	0.997489		-1.92105	2.06703	0.248745	0.588842
DG 16:0_18:0	DG	Glycerolipid	0.288307	2.48394	0.859261	0.886416		0.977587	2.98408	0.504452	0.602735		0.334826	1.66847	0.676862	0.735933		-1.22318	2.87302	0.395007	0.443081		0.0564395	3.20917	0.970515	0.997489		0.372991	1.65702	0.683114	0.823876
DG 16:0_18:2	DG	Glycerolipid	-0.579635	0.702998	0.197701	0.300193		0.503113	0.789129	0.227117	0.322688		0.616783	0.550925	0.0665265	0.116324		-0.605413	0.772529	0.154591	0.197433		0.912341	0.994419	0.109503	0.997489		-0.0390665	0.651631	0.899832	0.945774
DG 16:0_20:1	DG	Glycerolipid	-1.47375	1.54008	0.151549	0.250555		0.398257	1.46738	0.576688	0.671879		0.664721	1.06281	0.23451	0.314433		-1.6399	1.23813	0.0414856	0.0701862		0.716296	1.49448	0.344197	0.997489		-0.563032	1.17745	0.345193	0.597334
DG 16:0_20:3	DG	Glycerolipid	-1.17789	1.0854	0.11841	0.207037		0.541157	0.687754	0.153316	0.230358		0.829033	0.643858	0.0450509	0.0844527		-1.45666	1.52964	0.100277	0.136153		0.855292	1.03221	0.137539	0.997489		-0.0298106	0.90175	0.944622	0.971324
DG 16:0_20:4	DG	Glycerolipid	-0.635809	1.13402	0.343806	0.451882		0.620077	0.336054	0.0145421	0.0348029	*	0.637789	0.264456	0.00571987	0.0173628	*	-0.875096	0.602903	0.0315069	0.0594652		0.568005	0.576825	0.0924591	0.95914		-0.128603	0.943808	0.7758	0.873873
DG 16:0_22:4	DG	Glycerolipid	-1.00618	0.842746	0.0969276	0.181582		0.272044	0.459088	0.255781	0.350969		0.81977	0.53802	0.0271008	0.0562717		-1.36997	1.09666	0.0491451	0.0775578		0.49048	0.847385	0.265237	0.997489		0.0557956	0.924896	0.899211	0.945774
DG 16:1_16:1	DG	Glycerolipid	-1.37646	2.0468	0.27127	0.376257		-0.0782924	2.86848	0.959899	0.969578		0.373299	3.26155	0.861179	0.892522		-1.34258	1.9505	0.262371	0.308622		-0.508492	3.22041	0.772854	0.997489		-1.05436	1.3826	0.317427	0.589359
DG 16:1_17:0	DG	Glycerolipid	-0.745451	1.57432	0.413497	0.515308		0.432098	2.49528	0.718319	0.797985		0.107925	2.03283	0.911224	0.929884		-0.743326	1.79668	0.407268	0.454071		-0.447071	2.02162	0.646884	0.997489		-1.0057	1.08875	0.107778	0.588842
DG 16:1_18:0	DG	Glycerolipid	-0.962562	1.96353	0.399169	0.505088		1.03581	3.06357	0.491714	0.592224		0.59097	2.27839	0.593021	0.669107		-2.51802	3.71693	0.204392	0.248979		0.320121	2.09644	0.749954	0.997489		-1.18849	1.98822	0.317767	0.589359
DG 16:1_18:1	DG	Glycerolipid	-1.5839	3.13582	0.47391	0.569679		-0.862126	4.07877	0.700958	0.785962							-2.17767	3.86202	0.431743	0.479426		0.179278	3.31891	0.933987	0.997489		-1.55556	2.17817	0.341639	0.596369
DG 16:1_18:2	DG	Glycerolipid	-0.887026	1.69889	0.373109	0.48162		0.670504	2.78491	0.618888	0.712551		0.459108	2.14678	0.657468	0.724062		-0.842956	2.1884	0.437633	0.484992		-0.00455715	2.20244	0.99653	0.997489		-0.815492	1.53596	0.300832	0.588842
DG 18:0_18:0	DG	Glycerolipid	-0.132579	0.158174	0.192258	0.293473		0.196251	0.333554	0.25864	0.354083		-0.101499	0.178254	0.271898	0.355787		0.0195244	0.416482	0.921561	0.928275		-0.0320875	0.28421	0.813133	0.997489		-0.107297	0.256276	0.402174	0.649467
DG 18:0_18:1	DG	Glycerolipid	-0.531422	0.550986	0.149315	0.248284		0.584506	0.276091	0.00907775	0.0245754	*	0.65811	0.19906	0.00178545	0.00701393	**	-0.857366	0.603419	0.0336281	0.0615772		0.954275	0.792027	0.0544244	0.740487		0.258668	0.717995	0.465648	0.684709
DG 18:0_18:2	DG	Glycerolipid	-0.420907	0.448401	0.157103	0.25607		0.792863	0.30544	0.00438256	0.0146329	*	0.646117	0.194272	0.00174579	0.00695989	**	-1.08441	0.908147	0.0558013	0.0847751		0.73181	0.725981	0.0872556	0.95914		0.149331	0.875024	0.722159	0.845351
DG 18:0_20:4	DG	Glycerolipid	-0.498405	0.355775	0.0677516	0.145868		0.162276	0.22379	0.180242	0.261656		-0.24187	0.192181	0.0481106	0.0896267		-0.844688	0.642893	0.0424764	0.070907		0.357336	0.476715	0.169024	0.997489		0.0944237	0.620595	0.750808	0.861985
DG 18:0_22:4	DG	Glycerolipid	-0.425542	0.447041	0.153055	0.251603		0.473427	0.245633	0.0125486	0.0314238	*	0.307917	0.215395	0.0330088	0.0653617		-0.909275	0.708042	0.0453962	0.0742725		0.524353	0.562481	0.105485	0.99558		0.167137	0.748728	0.643877	0.805858
DG 18:1_20:3	DG	Glycerolipid	-1.97888	1.28179	0.0538117	0.130967		1.35183	0.840349	0.0228181	0.0496872	*	1.83609	0.491131	0.00111967	0.00499674	**	-1.34642	1.31405	0.132857	0.173278		1.10063	1.25748	0.121952	0.997489		-0.181702	2.23404	0.864531	0.923301
DG 18:1_20:4	DG	Glycerolipid	-0.801706	0.685803	0.101406	0.187536		1.1531	0.674635	0.0187471	0.0421985	*	1.22476	0.429859	0.00311279	0.0107598	*	-1.33278	0.733834	0.0153346	0.0495334	*	0.369416	0.866946	0.39464	0.997489		-0.0698844	0.695797	0.833307	0.91137
DG 18:1_22:5	DG	Glycerolipid	-1.72442	0.929599	0.0340409	0.102804		0.287101	0.497841	0.266727	0.363498		1.09427	0.59507	0.0147094	0.0359028	*	-0.945911	0.396106	0.00592616	0.0495334	*	0.48262	0.65687	0.175748	0.997489		-0.305908	0.959739	0.515385	0.725672
DG 18:2_20:4	DG	Glycerolipid	-0.508047	0.848604	0.317145	0.423595		2.67142	0.837341	0.00204174	0.00869722	**	2.82161	0.584445	0.000417594	0.00253295	**	-2.13539	2.03114	0.0784439	0.110662		0.978409	0.448506	0.00817272	0.353707		-0.293565	3.17373	0.846242	0.914195
MG 14:0	MG	Glycerolipid	-0.22283	2.0315	0.840436	0.872721		0.78191	1.00908	0.158189	0.235164		0.219087	0.656752	0.497157	0.580664		-0.357476	1.27357	0.564289	0.6001		-0.50219	0.513447	0.0940021	0.95914		-1.14088	1.60814	0.187845	0.588842
MG 18:3	MG	Glycerolipid	-0.224469	1.6086	0.831538	0.869207		0.459744	1.4739	0.576947	0.671879		-0.295021	2.3861	0.820647	0.859451		-0.295666	1.61603	0.703418	0.730366		-0.205674	2.27873	0.849904	0.997489		-0.191366	1.6122	0.803805	0.895282
MG 20:4	MG	Glycerolipid	-0.96686	1.12502	0.184137	0.28629		0.775005	0.429468	0.0156668	0.0366371	*	1.38913	0.89094	0.0252048	0.0540231		-1.42326	0.597082	0.00596482	0.0495334	*	1.36384	0.89375	0.0269733	0.672139		1.25122	1.18003	0.0767401	0.538986
TAG 48:0	TAG	Glycerolipid	-0.354644	3.70932	0.841168	0.872721		0.160038	3.26834	0.918086	0.943196		-0.0929959	3.83053	0.95931	0.967399		-1.39079	1.26997	0.0705363	0.103069		1.03092	2.08044	0.394717	0.997489		-0.351799	1.61387	0.651462	0.811615
TAG 48:1	TAG	Glycerolipid	-0.115774	1.98862	0.902708	0.920252		0.324455	3.13227	0.828198	0.877861		1.01384	3.1575	0.566459	0.645224		-1.67657	1.88068	0.116997	0.156278		-0.753726	2.87697	0.589457	0.997489		-0.330855	1.62163	0.671905	0.820348
TAG 48:2	TAG	Glycerolipid	-1.17959	1.24879	0.155283	0.254156		-0.400772	2.90411	0.800467	0.854259		-1.86598	6.01381	0.644769	0.714022		-1.24398	2.18595	0.337722	0.385073		0.739544	3.5402	0.752136	0.997489		-0.767073	1.45067	0.367886	0.61867
TAG 50:1	TAG	Glycerolipid	-0.617463	1.81745	0.545563	0.63594		-0.596646	2.7331	0.650999	0.742411		-0.817571	3.00309	0.575564	0.653106		-2.53531	2.15919	0.100453	0.136153		0.448199	1.66475	0.627647	0.997489		-0.531351	1.38412	0.439061	0.666945
TAG 50:2	TAG	Glycerolipid	-0.584698	1.9702	0.543239	0.634512		0.148486	2.48511	0.900166	0.929881		-0.280223	2.50046	0.814474	0.857492		-1.46705	1.65304	0.173995	0.217199		0.0245615	2.25487	0.981735	0.997489		-0.590157	1.1558	0.317267	0.589359
TAG 50:3	TAG	Glycerolipid	-0.325183	2.06818	0.742892	0.798229		0.437832	2.91229	0.753638	0.823521		0.345824	2.62057	0.782613	0.829791		-0.99076	1.67807	0.257242	0.303964		0.186238	2.41704	0.871572	0.997489		-0.259772	1.58438	0.732472	0.85095
TAG 51:1	TAG	Glycerolipid	-0.601961	2.05683	0.548561	0.638145		-0.174669	2.99294	0.902472	0.929881		-0.0219607	2.53135	0.985452	0.990421		-1.34798	1.23156	0.0706387	0.103069		0.333471	2.07415	0.768895	0.997489		-0.501869	1.52702	0.503157	0.718624
TAG 51:2	TAG	Glycerolipid	-0.182571	1.79834	0.831546	0.869207		0.222482	2.39196	0.845403	0.892948		0.194907	2.42336	0.866019	0.895985		-0.894812	1.3668	0.217065	0.26095		-0.113748	2.65539	0.928297	0.997489		-0.422905	1.50661	0.564276	0.760156
TAG 53:2	TAG	Glycerolipid	-0.145606	2.64077	0.932624	0.945736		-0.567263	3.01387	0.695481	0.781278		0.682098	2.34677	0.664637	0.726605							0.805928	1.93477	0.465912	0.997489		-0.534528	1.86363	0.556199	0.756379
TAG 53:3	TAG	Glycerolipid	-0.679949	2.47002	0.571492	0.650396		0.446302	2.92186	0.749878	0.820905		0.139144	2.56623	0.909345	0.929884		-2.46013	3.09452	0.210059	0.254185		-0.997393	3.1323	0.515783	0.997489		-0.206903	1.70655	0.824039	0.909337
TAG 54:1	TAG	Glycerolipid	-0.76088	1.98931	0.440611	0.540489		-0.364668	1.5504	0.670144	0.758487		-0.9138	2.062	0.440725	0.525867		-0.198208	2.09407	0.861937	0.877811		0.437555	2.29748	0.692125	0.997489		0.687462	1.63344	0.541829	0.748777
TAG 54:2	TAG	Glycerolipid	-1.84414	2.87947	0.225388	0.328407		-0.758419	1.70979	0.377409	0.485294		-1.22103	1.68302	0.180065	0.251		-2.58106	2.51609	0.132555	0.173278		-0.434838	1.30366	0.497208	0.997489		-0.0604997	1.08345	0.906656	0.94794
TAG 54:4	TAG	Glycerolipid	-0.874819	1.84524	0.348864	0.45645		-1.02792	1.65969	0.238319	0.334649		-1.17879	1.9109	0.305141	0.389903		-2.239	2.17541	0.13169	0.17257		-1.28192	2.12854	0.249327	0.997489		-1.10276	1.63394	0.205768	0.588842
TAG 56:2	TAG	Glycerolipid	-1.09987	2.0911	0.304764	0.410147		2.32734	5.03985	0.507709	0.604224		0.452633	3.53753	0.845181	0.879132							1.62971	4.78278	0.544455	0.997489		0.295229	4.46203	0.889541	0.939922
TAG 56:3	TAG	Glycerolipid	-1.84622	1.56736	0.0579491	0.133746		-0.591297	1.51221	0.431289	0.532336		-1.43283	1.89998	0.167018	0.236312		-3.0654	1.6222	0.0820274	0.114838		-0.862758	2.40064	0.466661	0.997489		-0.781871	0.975983	0.14772	0.588842
TAG 56:4	TAG	Glycerolipid	-2.17518	1.19527	0.0152323	0.0937446		-0.732688	1.19038	0.240747	0.336485		-0.813013	1.06975	0.164466	0.234299		-4.14123	1.20832	0.0063566	0.0495334	*	-0.0805773	0.81971	0.856706	0.997489		-0.412737	1.17816	0.477206	0.698265
TAG 56:5	TAG	Glycerolipid	-2.08476	0.674322	0.0022971	0.0779661		-0.642315	0.641293	0.0886581	0.148422		-0.800278	0.514124	0.0253375	0.0541138		-1.98837	1.01242	0.0117678	0.0495334	*	-0.474947	0.996457	0.346576	0.997489		-0.428593	1.74125	0.611345	0.786579
TAG 56:7	TAG	Glycerolipid	-2.31828	0.732845	0.0317327	0.102412		-0.165216	1.28177	0.787494	0.843644		-0.173264	0.6845	0.601634	0.676273							-0.105118	2.13468	0.927758	0.997489		0.520612	1.20282	0.450359	0.675539
TAG 58:2	TAG	Glycerolipid	-0.636776	1.19643	0.29981	0.407037		-0.355721	1.32441	0.580489	0.672203		-0.896602	1.61386	0.347555	0.438476		-2.2015	2.75818	0.148856	0.190991		-0.621957	2.56703	0.616744	0.997489		-0.36381	1.34099	0.576834	0.765745
TAG 58:3	TAG	Glycerolipid	-0.764184	0.562211	0.0726414	0.151314		-0.819525	0.597561	0.0374147	0.0747051		-0.61824	0.868844	0.186795	0.258573							-0.361767	1.38308	0.590031	0.997489		-0.600342	1.29271	0.421497	0.658727
TAG 58:6	TAG	Glycerolipid	-3.0399	1.80597	0.0435236	0.116935		-1.16865	0.396046	0.00273346	0.0101103	*	-1.31258	0.660946	0.0113285	0.0295827	*						-0.554941	1.55185	0.468725	0.997489		-0.638779	2.35685	0.577195	0.765745
TAG 58:7	TAG	Glycerolipid	-6.2713	3.75391	0.0443475	0.117919		-1.10301	0.39228	0.00326863	0.011488	*	-1.56287	0.680968	0.00682935	0.0199605	*						-0.595187	0.795327	0.169569	0.997489		-1.73774	2.60023	0.20939	0.588842
TAG 58:8	TAG	Glycerolipid	1.23009	0.733881	0.100992	0.18737												-1.43072	1.25696	0.107283	0.144349		-0.631809	0.805152	0.214567	0.997489		-0.89383	1.15805	0.159448	0.588842
TAG 60:2	TAG	Glycerolipid	-0.575445	1.33253	0.388909	0.496462		-0.451974	0.990877	0.365421	0.472297		-0.724108	1.81919	0.423737	0.516286							-0.301256	0.724579	0.466671	0.997489		-0.477571	0.501367	0.152865	0.588842
TAG 60:3	TAG	Glycerolipid	-1.61558	2.62488	0.398052	0.504782		-0.511159	2.72335	0.732341	0.806111		-0.841295	2.17924	0.572558	0.650931							0.234851	2.69538	0.855022	0.997489		-0.538989	3.29328	0.764931	0.868182
TAG 60:9	TAG	Glycerolipid	-1.06591	3.20626	0.553663	0.638928		-0.622775	1.46016	0.456338	0.558572		-1.42831	2.52999	0.340983	0.432008		0.249262	1.76968	0.768542	0.788504		-0.0634438	0.232095	0.574075	0.997489		-0.0483325	1.97849	0.959057	0.973028
DG 16:0_18:1	DG	Glycerolipid						1.71721	2.44242	0.191021	0.276635		1.74271	1.88666	0.107784	0.168974							1.90098	2.75927	0.198279	0.997489		-0.210712	1.77927	0.828023	0.911192
MG 16:0	MG	Glycerolipid						-0.963615	0.515236	0.0333335	0.0676806		-1.53807	1.66615	0.10794	0.168974		-0.291737	0.958715	0.533575	0.571835		-0.655951	0.652507	0.0878522	0.95914		0.583893	1.02056	0.426144	0.659323
MG 18:1	MG	Glycerolipid						-0.451874	2.24842	0.760992	0.830048		-0.297431	0.914583	0.629972	0.700229		-1.72634	1.57506	0.198059	0.243934		-0.473552	1.57031	0.588969	0.997489
TAG 55:5	TAG	Glycerolipid						0.178787	4.06456	0.946205	0.963187		-0.825865	5.16476	0.770092	0.819422							0.734033	1.96118	0.508465	0.997489		-0.891057	4.74107	0.775682	0.873873
TAG 56:6	TAG	Glycerolipid						-0.633418	0.644129	0.0927677	0.152749		-1.18587	1.02912	0.0615441	0.109861							-0.810852	1.72205	0.351791	0.997489		0.621588	1.5624	0.484359	0.70015
TAG 58:4	TAG	Glycerolipid						-0.542673	1.57662	0.540657	0.635881		-0.453851	1.81855	0.65199	0.720683							1.27924	1.90459	0.271745	0.997489		-0.832204	1.95642	0.457425	0.67973
TAG 58:5	TAG	Glycerolipid						-1.9524	0.536616	0.00124183	0.00645647	**	-1.33365	0.921618	0.0318011	0.0638156							-0.535415	1.45249	0.456104	0.997489		0.0927703	2.16796	0.93719	0.969674
TAG 60:7	TAG	Glycerolipid						-1.38567	1.11069	0.0880836	0.147872		-1.70999	1.09517	0.113847	0.175466							0.153246	1.62441	0.885222	0.997489
TAG 60:8	TAG	Glycerolipid						-0.559709	1.15906	0.490938	0.592224		-0.697563	1.36432	0.469271	0.551324							0.698269	1.77402	0.565753	0.997489
TAG 62:3	TAG	Glycerolipid						-1.60354	0.853019	0.0827829	0.140942
DG 12:0_16:0	DG	Glycerolipid																					-0.151156	4.46383	0.958563	0.997489
DG 14:0_14:0	DG	Glycerolipid																					-0.364861	4.31779	0.897057	0.997489
DG 14:1_16:0	DG	Glycerolipid																					0.388379	4.44662	0.893635	0.997489
DG 16:0_16:0	DG	Glycerolipid																					-0.0331217	6.35774	0.99362	0.997489
TAG 52:3	TAG	Glycerolipid																					1.76449	4.75073	0.585938	0.997489		-0.158606	4.34675	0.946418	0.971324
TAG 52:4	TAG	Glycerolipid																					-0.816107	4.286	0.772887	0.997489
TAG 60:5	TAG	Glycerolipid																					-0.690289	0.499122	0.138873	0.997489
CL 70:7	CL	Glycerophospholipid	-2.89212	2.36208	0.052021	0.130268		-1.05912	0.885131	0.0554808	0.102906		-1.54375	1.35555	0.0635399	0.112417		-1.51329	1.20055	0.0478982	0.076554		0.237223	1.29524	0.703128	0.997489		0.0349701	1.92132	0.969486	0.978379
CL 72:8	CL	Glycerophospholipid	-1.76993	1.09569	0.0225152	0.0969496		-0.999921	0.726691	0.0370463	0.074216		-0.97305	0.41786	0.00648487	0.0193898	*	-1.86249	1.71976	0.0726335	0.104525		-0.281877	0.918178	0.530145	0.997489		-0.840611	0.961207	0.12218	0.588842
CL 74:9	CL	Glycerophospholipid	-3.69016	1.67414	0.00787977	0.0937446		-2.7475	0.860647	0.00203691	0.00869722	**	-2.4444	0.820842	0.002642	0.00946058	**	-2.8109	0.729323	0.0217121	0.0503872		-1.03245	1.30676	0.152028	0.997489		-1.53599	2.0248	0.165078	0.588842
CPA 20:4	CPA	Glycerophospholipid	-0.247317	2.24825	0.839985	0.872721		0.782351	2.08995	0.449661	0.55265		0.725401	1.03628	0.192577	0.265349		-0.307683	1.26105	0.614355	0.648356		0.333683	0.980418	0.489027	0.997489		0.166789	1.8476	0.849879	0.914195
LPA 14:0	LPA	Glycerophospholipid	2.20833	0.834496	0.0131608	0.0937446		3.92561	1.09359	0.00130723	0.00647399	**	4.2736	1.23444	0.00149998	0.0062291	**	0.263281	1.12977	0.629821	0.660893		1.16503	1.42281	0.141071	0.997489		1.4309	1.71681	0.135819	0.588842
LPA 15:0	LPA	Glycerophospholipid	-0.958908	2.4122	0.484678	0.581412		-0.695399	2.06942	0.549666	0.643956		-1.45865	1.35132	0.119705	0.183078		0.833139	0.524518	0.0502182	0.0782273		-0.84048	1.49999	0.27848	0.997489		-1.46825	1.61024	0.255026	0.588842
LPA 16:0	LPA	Glycerophospholipid	2.69667	1.57695	0.0418395	0.114414		5.23831	1.126	0.000482296	0.00378209	**	5.37935	0.739274	8.34942e-05	0.00097901	***	-0.74316	0.782591	0.100955	0.136166		1.00546	1.30937	0.161103	0.997489		1.50172	1.19183	0.0479514	0.427268
LPA 18:0	LPA	Glycerophospholipid	2.46685	1.55874	0.0506676	0.12879		6.02451	1.39131	0.000636714	0.0042872	**	5.98879	0.958747	0.000152396	0.00140204	**	-0.950019	1.0581	0.115105	0.154123		-0.363001	1.34267	0.578102	0.997489		0.729401	0.687425	0.0766028	0.538986
LPA 18:1	LPA	Glycerophospholipid	3.34489	1.53544	0.022343	0.0969496		6.61405	1.6432	0.000843688	0.00497114	**	6.28847	1.01659	0.000158355	0.00143479	**	-0.558931	0.637649	0.177869	0.221037		2.66358	1.94171	0.0373884	0.690606		2.98437	1.0336	0.00296315	0.111683
LPA 18:2	LPA	Glycerophospholipid	2.88615	1.26459	0.0197197	0.0937446		5.91425	1.27284	0.00048456	0.00378209	**	5.7806	0.745897	6.50811e-05	0.000864855	***	-0.903199	1.06445	0.130641	0.171602		2.56646	1.86979	0.0373221	0.690606		2.82493	0.808498	0.00144843	0.108089
LPA 18:3	LPA	Glycerophospholipid	1.53357	1.94144	0.212272	0.314054		4.18043	2.02042	0.00983216	0.0262628	*	4.53215	1.34779	0.00167467	0.00672116	**	-1.05103	0.566577	0.0847355	0.11833		0.489514	2.52639	0.687166	0.997489		0.765668	2.10938	0.462527	0.683905
LPA 20:0	LPA	Glycerophospholipid	1.54186	3.49193	0.524316	0.618671		3.77756	2.22416	0.0425601	0.0830475		3.50032	2.08782	0.0439584	0.0829247		-0.573464	1.33282	0.452777	0.499772							-1.65909	1.79719	0.162018	0.588842
LPA 20:1	LPA	Glycerophospholipid	2.33669	1.34899	0.0405123	0.111845		5.6157	0.824184	0.000108224	0.00191301	**	5.43409	0.447428	1.09316e-05	0.000351421	***	-2.1465	1.2834	0.0201238	0.0495334	*	1.33989	0.975767	0.0372746	0.690606		1.41279	0.916674	0.0261436	0.27014
LPA 20:2	LPA	Glycerophospholipid	5.01828	2.41015	0.025195	0.0979428		7.7105	2.38044	0.00192861	0.00850539	**	7.34883	2.11644	0.00148319	0.00620244	**	0.741604	2.53589	0.548848	0.585933		4.52501	2.21521	0.0102794	0.359621		4.65964	2.10592	0.00777441	0.138423
LPA 20:3	LPA	Glycerophospholipid	3.42235	1.86199	0.0348538	0.102804		6.37988	1.55997	0.000793544	0.00486653	**	5.92222	1.08019	0.000254249	0.00202721	**	0.245582	1.29128	0.729005	0.750726		2.68209	1.87778	0.0330946	0.690606		2.79463	1.16467	0.00582492	0.125619
LPA 20:4	LPA	Glycerophospholipid	2.48701	1.03988	0.0173725	0.0937446		5.39728	1.14199	0.000453601	0.00373444	**	4.53163	0.640685	9.33869e-05	0.00106592	**	-0.635208	0.784554	0.144478	0.186673		2.03478	1.49675	0.0384072	0.690606		2.28596	0.746964	0.0023862	0.111683
LPA 20:5	LPA	Glycerophospholipid	2.1644	1.24576	0.040206	0.111672		5.08077	1.37951	0.0011854	0.00639708	**	4.34167	0.889448	0.00040008	0.00250209	**	-0.39708	1.11138	0.469088	0.513674		1.88484	1.4543	0.0442045	0.698435		1.86158	0.909	0.0101885	0.161813
LPA 22:4	LPA	Glycerophospholipid	1.74039	0.908621	0.0313429	0.102412		3.96633	0.894291	0.000580355	0.00409877	**	3.81641	0.408526	3.1036e-05	0.000545868	***	-0.343895	0.77521	0.377369	0.424157		2.37496	1.53283	0.0257111	0.672139		2.56917	0.826622	0.00225205	0.111683
LPA 22:5	LPA	Glycerophospholipid	2.09769	0.840161	0.0154471	0.0937446		4.29671	1.19865	0.00131419	0.00647399	**	4.0276	0.755436	0.000283604	0.00211994	**	-0.703011	0.84602	0.195114	0.240843		2.46649	1.91845	0.0452475	0.698435		2.24722	1.10138	0.0103201	0.161813
LPC 16:0	LPC	Glycerophospholipid	-0.355259	0.825579	0.45273	0.553443		0.918375	0.311493	0.00274207	0.0101103	*	1.00733	0.515435	0.0119677	0.0308478	*	-3.56109	2.41835	0.0602641	0.0900704		-1.43185	2.5112	0.271342	0.997489		-1.70485	3.00911	0.273943	0.588842
LPC 16:1	LPC	Glycerophospholipid	-1.04575	0.848199	0.0904003	0.172957		0.181293	0.460768	0.428652	0.531174		0.203071	0.371131	0.288283	0.37234		-1.80479	0.66412	0.00370582	0.0495334	*	-0.289732	1.20098	0.618208	0.997489		-0.451214	0.842142	0.297023	0.588842
LPC 17:0	LPC	Glycerophospholipid	0.52637	0.627493	0.192	0.293473		1.66795	0.52663	0.00209833	0.00869722	**	1.58676	0.329871	0.00042357	0.00253295	**	-1.56243	1.56416	0.0892543	0.123703		-1.08165	1.08994	0.0907075	0.95914		-1.01751	0.491837	0.00983685	0.161813
LPC 18:0	LPC	Glycerophospholipid	0.616333	0.396	0.0527666	0.130967		1.3815	0.304192	0.000529467	0.00396896	**	1.30902	0.219189	0.000181817	0.00155324	**	-0.951401	0.623489	0.0269757	0.0556626		-1.48313	0.639855	0.00659264	0.353707		-1.34486	0.466925	0.00299033	0.111683
LPC 18:1	LPC	Glycerophospholipid	-1.17062	0.854012	0.071251	0.150043		0.149141	0.339116	0.381084	0.486267		0.249071	0.456328	0.289309	0.37286		-2.00914	0.79114	0.00474608	0.0495334	*	-0.243119	1.11593	0.651639	0.997489		-0.539642	0.970594	0.281673	0.588842
LPC 18:2	LPC	Glycerophospholipid	-1.47713	1.0079	0.0609467	0.137325		-0.591002	0.458156	0.044813	0.0863751		-0.512065	0.457986	0.066759	0.11639		-2.22802	0.855285	0.00432636	0.0495334	*	-0.367656	1.25132	0.547067	0.997489		-0.666224	1.01938	0.217709	0.588842
LPC 19:0	LPC	Glycerophospholipid	2.44937	0.991316	0.0158953	0.0937446		5.37474	0.621767	4.22261e-05	0.00144782	**	5.33411	0.771136	0.000101972	0.00106592	**	-0.754168	0.42034	0.015971	0.0495334	*	-1.12065	0.34568	0.00192241	0.249553		-0.426995	0.490581	0.123489	0.588842
LPC 20:0	LPC	Glycerophospholipid	3.69236	1.03356	0.00564511	0.0937446		6.78974	0.626846	1.72394e-05	0.000962347	***	7.15792	0.614245	1.28878e-05	0.000351421	***	-0.122048	0.188557	0.221356	0.264957		-0.0240156	0.185466	0.786553	0.997489		0.92017	0.60462	0.0272003	0.270643
LPC 20:1	LPC	Glycerophospholipid	0.152175	0.0605067	0.0151418	0.0937446		0.714104	0.291266	0.00539071	0.0167001	*	0.735879	0.285542	0.00449935	0.0143117	*	0.02044	0.0563487	0.462803	0.508808		0.00828477	0.150071	0.90771	0.997489		0.0307159	0.0891553	0.484055	0.70015
LPC 20:2	LPC	Glycerophospholipid	0.0324314	1.01064	0.952864	0.962877		2.36884	0.78355	0.00249744	0.00956028	**	1.50904	0.874096	0.0181419	0.0417779	*						-0.435037	1.67531	0.592616	0.997489		-0.731052	1.82526	0.421097	0.658727
LPC 20:4	LPC	Glycerophospholipid	-2.36948	1.52706	0.0531575	0.130967		-1.08643	0.761705	0.0332374	0.0676806		-1.29492	0.499249	0.00439533	0.0141312	*	-2.90429	1.34391	0.00844715	0.0495334	*	-0.41212	1.63672	0.603474	0.997489		-0.515298	1.17968	0.384005	0.63329
LPC 20:5	LPC	Glycerophospholipid	-1.54927	0.755743	0.0262506	0.0990339		-0.85808	0.568184	0.027864	0.0591742		-1.23353	0.703171	0.01721	0.0403592	*	-2.53577	1.294	0.0118573	0.0495334	*	-0.193828	1.34533	0.763466	0.997489		-0.396302	0.792362	0.326035	0.589826
LPC 22:0	LPC	Glycerophospholipid	1.47525	2.04696	0.245129	0.347518		4.38087	0.982828	0.000569225	0.00408095	**	5.18445	1.08288	0.000431388	0.00254631	**	-1.27945	1.62083	0.152308	0.194968		-0.645931	0.971561	0.211313	0.997489		-1.40164	1.56627	0.11598	0.588842
LPC 22:1	LPC	Glycerophospholipid	4.14434	2.99263	0.0695858	0.147614		7.021	2.26918	0.00229036	0.00927975	**	6.99193	2.34286	0.0026208	0.00946058	**	-3.37157	1.44213	0.0184773	0.0495334	*	-0.239762	1.68019	0.765629	0.997489		0.454885	1.40986	0.510546	0.721866
LPC 22:3	LPC	Glycerophospholipid	0.825475	1.30176	0.38662	0.494634		4.73146	0.558518	0.00461265	0.0150095	*	3.31746	0.741195	0.0162351	0.0388343	*
LPC 22:4	LPC	Glycerophospholipid	-4.45804	5.653	0.212842	0.314092		-0.120854	0.779089	0.746173	0.81834		-0.4222	0.685694	0.240608	0.320453		-2.76446	1.49914	0.0856242	0.11927		-0.338082	1.50949	0.642805	0.997489		-0.481213	1.09756	0.382407	0.632402
LPC 22:5	LPC	Glycerophospholipid	-2.17307	1.81353	0.0961759	0.181135		0.0123376	0.754375	0.97258	0.977459		-0.126364	0.669499	0.694689	0.749862		-2.43473	1.30064	0.0332556	0.0615772		-0.150596	1.89054	0.867286	0.997489		0.369833	0.824915	0.372832	0.622211
LPC 22:6	LPC	Glycerophospholipid	-2.01241	2.24296	0.260409	0.363816		-1.54213	1.61366	0.0994277	0.160204		-1.27536	0.779326	0.0215937	0.0476495	*	-2.64891	1.35535	0.0297458	0.0574711		-0.2367	1.53596	0.747757	0.997489		-0.50909	1.69063	0.537636	0.746439
LPC 23:0	LPC	Glycerophospholipid	1.16491	5.42319	0.696471	0.763777		5.11206	2.28638	0.00749278	0.0205624	*	7.27962	2.25279	0.00194599	0.0073652	**						-0.0838102	0.886	0.862021	0.997489
LPC O-16:0	LPC	Glycerophospholipid	0.933894	0.503012	0.0339662	0.102804		2.73208	0.243813	1.50614e-05	0.000962347	***	3.3227	0.252823	7.98311e-06	0.000351421	***	-1.11593	0.606153	0.0146527	0.0495334	*	-0.500852	0.615141	0.142774	0.997489		0.372827	0.453491	0.139869	0.588842
LPC O-18:0	LPC	Glycerophospholipid	0.965011	0.657115	0.0606512	0.137325		3.01502	0.322443	3.09222e-05	0.00132744	**	3.33354	0.212607	3.94951e-06	0.000351421	***	-1.26003	0.733302	0.0184245	0.0495334	*	-0.366653	0.718765	0.317671	0.997489		0.639912	0.630876	0.0859083	0.55925
LPC O-18:1	LPC	Glycerophospholipid	0.996288	0.559305	0.0377504	0.108399		2.83968	0.344379	5.09108e-05	0.00145702	**	3.18694	0.26395	1.11904e-05	0.000351421	***	-1.13108	0.652847	0.0179312	0.0495334	*	-0.45766	0.683225	0.208533	0.997489		0.382503	0.401036	0.0999005	0.588842
LPC O-20:0	LPC	Glycerophospholipid	0.125257	0.972256	0.813331	0.858242		2.08198	0.467327	0.000570382	0.00408095	**	2.49737	0.36215	0.000103217	0.00106592	**	-1.57218	0.937871	0.0199751	0.0495334	*	-0.0140194	0.843022	0.972119	0.997489		0.415568	0.930317	0.374399	0.622607
LPC O-20:1	LPC	Glycerophospholipid	1.07579	0.753888	0.0648963	0.142377		3.08959	0.418328	7.87288e-05	0.00160285	**	3.30734	0.245921	7.28254e-06	0.000351421	***	-1.10464	0.786083	0.0347731	0.0630476		-0.224378	0.755553	0.542979	0.997489		0.767021	0.594393	0.0447656	0.404925
LPC O-22:0	LPC	Glycerophospholipid	-0.745658	0.847875	0.176834	0.27878		1.0922	0.424502	0.00452624	0.0148649	*	1.28154	0.321917	0.000880191	0.00424479	**	-1.78344	0.907646	0.0117489	0.0495334	*	-0.19972	0.945828	0.661416	0.997489		-0.115111	0.986479	0.807033	0.897205
LPC O-22:1	LPC	Glycerophospholipid	0.19749	0.960495	0.708519	0.772808		2.26811	0.432192	0.000301665	0.00312587	**	2.66189	0.279528	2.87601e-05	0.000521168	***	-1.58546	0.814809	0.012148	0.0495334	*	-0.0102842	0.749878	0.977005	0.997489		0.434272	0.875355	0.329486	0.591228
LPC O-24:1	LPC	Glycerophospholipid	-0.564957	0.929358	0.311005	0.417325		1.42858	0.46217	0.00229883	0.00927975	**	1.60328	0.368184	0.000623005	0.00318425	**	-1.74877	0.925522	0.0134233	0.0495334	*	-0.124303	0.945769	0.783462	0.997489		-0.0248141	1.01694	0.959104	0.973028
LPC P-16:0	LPC	Glycerophospholipid	1.22201	0.969264	0.0860625	0.168811		3.17711	0.431938	8.00091e-05	0.00160285	**	3.27703	0.523742	0.000151395	0.00140204	**	-1.45096	0.877341	0.020871	0.0495351	*	-0.969877	0.729042	0.0409515	0.69165		-0.0220384	0.807217	0.954249	0.973028
LPC P-20:0	LPC	Glycerophospholipid	1.29911	1.97674	0.280172	0.385822		3.46093	1.33946	0.00445707	0.0147181	*	3.42813	1.54186	0.0076427	0.0217635	*						-1.00144	1.19944	0.193543	0.997489		0.39062	0.677552	0.33243	0.594193
LPC P-20:1	LPC	Glycerophospholipid	1.13675	1.47667	0.221287	0.324893		3.05927	0.73696	0.000749271	0.00469786	**	3.30207	0.675104	0.00039694	0.00250209	**	-1.89265	0.699591	0.00376758	0.0495334	*	-0.766654	0.956064	0.147422	0.997489		0.545608	0.684842	0.14943	0.588842
LPC P-22:0	LPC	Glycerophospholipid	-1.09181	1.22995	0.173923	0.275787		1.33986	0.554436	0.0056782	0.0173228	*	1.23343	0.614934	0.0109472	0.0288388	*	-1.74133	1.05975	0.0462057	0.0748493		0.00213071	1.31036	0.997273	0.997489		-0.565858	1.08357	0.30778	0.589359
LPC P-22:1	LPC	Glycerophospholipid	0.805022	2.62481	0.58299	0.660875		3.23111	1.73068	0.0139785	0.0340124	*	3.12688	1.62802	0.0126984	0.031906	*						-0.579416	1.97127	0.546917	0.997489		0.0340287	1.32283	0.956889	0.973028
LPC P-24:1	LPC	Glycerophospholipid	-1.15656	1.74905	0.277783	0.383719		1.44176	0.595271	0.0056326	0.0172714	*	1.50465	0.415448	0.00126366	0.00546386	**	-2.88066	2.47424	0.0598362	0.0898035		-0.36995	1.1702	0.518625	0.997489		-0.758461	1.46727	0.312073	0.589359
LPE 14:0	LPE	Glycerophospholipid	-0.871067	0.914495	0.152873	0.251603		0.173474	0.408009	0.395584	0.499466		0.400667	0.321189	0.0493434	0.091354		-1.89643	0.712209	0.00399333	0.0495334	*	-0.337096	1.16306	0.55225	0.997489		-0.451697	0.263434	0.0185532	0.240789
LPE 16:0	LPE	Glycerophospholipid	-0.764288	0.573333	0.0759409	0.155936		0.309451	0.331292	0.10499	0.168715		0.551646	0.301053	0.0148853	0.0361845	*	-1.73447	0.670182	0.00443053	0.0495334	*	-0.314589	1.15684	0.575975	0.997489		-0.565904	0.654976	0.125529	0.588842
LPE 16:1	LPE	Glycerophospholipid	-0.838292	0.673181	0.088442	0.171495		0.0896047	0.413442	0.653287	0.743609		0.163303	0.352402	0.358642	0.450562		-1.67925	0.746412	0.00733034	0.0495334	*	-0.279515	1.18941	0.627029	0.997489		-0.584102	0.708211	0.138918	0.588842
LPE 17:0	LPE	Glycerophospholipid	-0.163979	0.632938	0.640141	0.714433		1.2481	0.507889	0.00534581	0.0166959	*	1.51451	0.20121	7.30408e-05	0.000873568	***	-1.93032	0.987115	0.0119431	0.0495334	*	-0.332603	1.28948	0.595003	0.997489		-0.428602	0.843481	0.319319	0.589359
LPE 17:1	LPE	Glycerophospholipid	-0.743714	0.585013	0.0844906	0.168107		0.327841	0.396307	0.138028	0.21108		0.414832	0.330101	0.0483158	0.0897293		-1.7818	0.792063	0.00733253	0.0495334	*	-0.23706	1.10432	0.656289	0.997489		-0.532756	0.778774	0.200833	0.588842
LPE 18:0	LPE	Glycerophospholipid	0.35042	0.599749	0.326996	0.430768		2.1511	0.366184	0.000193985	0.00262866	**	2.24804	0.169973	7.78418e-06	0.000351421	***	-1.35203	0.773761	0.0174353	0.0495334	*	-0.572884	0.782161	0.176809	0.997489		-0.64783	0.723408	0.115791	0.588842
LPE 18:1	LPE	Glycerophospholipid	-0.750396	0.593961	0.0856678	0.168811		0.131309	0.374139	0.476455	0.578483		0.234089	0.319411	0.176606	0.246753		-1.67637	0.714756	0.00632116	0.0495334	*	-0.264303	1.06436	0.608304	0.997489		-0.516062	0.69573	0.172532	0.588842
LPE 18:2	LPE	Glycerophospholipid	-0.829057	0.642692	0.0817833	0.166158		0.0481567	0.39557	0.798927	0.854259		0.133504	0.363782	0.457956	0.541221		-1.74851	0.720871	0.00560328	0.0495334	*	-0.298041	1.12194	0.584474	0.997489		-0.574841	0.6774	0.130611	0.588842
LPE 18:3	LPE	Glycerophospholipid	-0.923577	0.632534	0.0614839	0.137505		-0.0317755	0.537448	0.901207	0.929881		0.191063	0.462791	0.408171	0.502235		-1.76077	0.969856	0.015354	0.0495334	*	-0.409349	1.06368	0.438017	0.997489		-0.667024	0.688897	0.0963403	0.588842
LPE 19:1	LPE	Glycerophospholipid	-1.35201	1.56515	0.182502	0.285376		0.545981	0.610611	0.116197	0.184747		0.526764	0.440959	0.0557376	0.101681		-2.31672	2.59186	0.171786	0.215414		-0.0317474	1.27179	0.958163	0.997489		-0.528626	2.05538	0.596026	0.775223
LPE 20:0	LPE	Glycerophospholipid	-0.49349	0.599595	0.1983	0.300313		1.24369	0.338182	0.00119213	0.00639708	**	1.35765	0.271374	0.000363533	0.00244261	**	-2.59493	1.72694	0.0283061	0.0571288		-0.149463	1.35718	0.817607	0.997489		-0.565333	1.26182	0.373118	0.622211
LPE 20:1	LPE	Glycerophospholipid	-0.713175	0.615348	0.103277	0.188579		0.311868	0.402832	0.158471	0.235164		0.441181	0.301547	0.0307459	0.0621924		-1.6857	0.723807	0.00648199	0.0495334	*	-0.236027	1.03965	0.638416	0.997489		-0.466899	0.675784	0.197259	0.588842
LPE 20:2	LPE	Glycerophospholipid	-0.776416	0.632501	0.0912668	0.173798		0.15414	0.386357	0.422757	0.527593		0.30958	0.310213	0.0894614	0.145375		-1.76975	0.81194	0.00819692	0.0495334	*	-0.299774	1.05465	0.559594	0.997489		-0.534407	0.669266	0.148729	0.588842
LPE 20:3	LPE	Glycerophospholipid	-0.817477	0.615279	0.0765178	0.156563		0.0107319	0.435276	0.958678	0.969578		0.127742	0.390079	0.504603	0.588212		-1.70635	0.769295	0.00770747	0.0495334	*	-0.275162	1.03844	0.585383	0.997489		-0.551318	0.703034	0.15438	0.588842
LPE 20:4	LPE	Glycerophospholipid	-0.889587	0.66334	0.0749121	0.154877		-0.168831	0.455437	0.453751	0.556539		-0.160649	0.404585	0.42477	0.516286		-1.74396	0.729945	0.00591602	0.0495334	*	-0.316116	1.06594	0.543509	0.997489		-0.601404	0.657913	0.110439	0.588842
LPE 20:5	LPE	Glycerophospholipid	-0.988992	0.718345	0.0705334	0.149076		-0.214168	0.402823	0.300254	0.399231		-0.171705	0.375843	0.364746	0.45727		-1.77169	0.693469	0.0046439	0.0495334	*	-0.331544	1.11802	0.543531	0.997489		-0.657403	0.664023	0.0912418	0.585713
LPE 22:0	LPE	Glycerophospholipid	-0.562946	0.662481	0.187785	0.28971		0.925943	0.338191	0.00360554	0.0123824	*	0.94112	0.266152	0.0013842	0.00582925	**	-1.7703	1.18447	0.0287814	0.0574085		-0.287015	1.18581	0.61709	0.997489		-0.614918	0.805891	0.163168	0.588842
LPE 22:1	LPE	Glycerophospholipid	-0.577737	0.513797	0.110051	0.196593		0.667627	0.379357	0.0170279	0.039149	*	0.776523	0.214107	0.00125699	0.00546386	**	-1.60212	0.712726	0.00735204	0.0495334	*	-0.131753	1.0718	0.797028	0.997489		-0.347685	0.752128	0.35969	0.611781
LPE 22:2	LPE	Glycerophospholipid	-0.52924	0.415449	0.0841042	0.167917		0.426153	0.466859	0.110805	0.177111		0.467031	0.434054	0.0738783	0.126226		-1.7235	1.05593	0.0217768	0.0503872		-0.20283	0.797069	0.599777	0.997489		-0.354835	0.731296	0.338951	0.596369
LPE 22:3	LPE	Glycerophospholipid	-0.676161	0.485741	0.068759	0.147487		0.326597	0.371294	0.120599	0.190737		0.436641	0.335547	0.0436891	0.0826776		-1.59167	0.743889	0.00874718	0.0495334	*	-0.19772	0.928789	0.658899	0.997489		-0.369505	0.607525	0.245432	0.588842
LPE 22:4	LPE	Glycerophospholipid	-0.678601	0.609382	0.112291	0.198748		0.308176	0.423794	0.17927	0.260875		0.293332	0.386068	0.164558	0.234299		-1.6569	0.763509	0.00832415	0.0495334	*	-0.273068	0.980731	0.567286	0.997489		-0.474639	0.653872	0.179881	0.588842
LPE 22:5	LPE	Glycerophospholipid	-0.726191	0.671265	0.119166	0.207104		0.229053	0.452184	0.320642	0.42353		0.20024	0.38675	0.311398	0.397049		-1.69987	0.752587	0.00722797	0.0495334	*	-0.27212	1.00983	0.579298	0.997489		-0.520287	0.63567	0.141196	0.588842
LPE 22:6	LPE	Glycerophospholipid	-0.707211	0.630351	0.110564	0.1969		0.177983	0.410613	0.38731	0.493164		0.178964	0.284113	0.231757	0.312142		-1.67471	0.697054	0.00579847	0.0495334	*	-0.302258	1.03828	0.55058	0.997489		-0.527532	0.669112	0.152694	0.588842
LPE 24:0	LPE	Glycerophospholipid	-1.00596	1.31244	0.222819	0.325486		1.13397	0.688059	0.0211075	0.0462979	*	1.11037	0.542129	0.0101845	0.027311	*	-1.85894	1.30709	0.0335314	0.0615772		-0.372342	0.961021	0.435172	0.997489		-0.636254	0.824127	0.159367	0.588842
LPE 26:0	LPE	Glycerophospholipid	0.0514405	1.4214	0.946855	0.958483		1.69763	0.587006	0.00294555	0.0106643	*	1.47606	0.894976	0.0210577	0.0471629	*	-1.55611	1.05435	0.029928	0.0574711		0.288816	1.60958	0.708761	0.997489		-0.280156	0.869853	0.565342	0.760156
LPE O-16:0	LPE	Glycerophospholipid	2.62287	0.9149	0.0105328	0.0937446		5.21364	0.700266	7.62646e-05	0.00160285	**	5.10007	0.57565	3.83002e-05	0.000619013	***	-1.20804	0.616204	0.0118407	0.0495334	*	-0.530916	0.842343	0.231524	0.997489		0.555236	0.510245	0.0717302	0.534607
LPE O-18:0	LPE	Glycerophospholipid	2.93484	0.992941	0.00966877	0.0937446		5.49703	0.446843	1.03873e-05	0.000962347	***	5.49344	0.453102	1.10075e-05	0.000351421	***	-1.79547	0.935301	0.0127208	0.0495334	*	-0.219985	0.704447	0.523466	0.997489		0.688371	0.857935	0.147241	0.588842
LPE O-18:1	LPE	Glycerophospholipid	3.02936	0.809462	0.00493962	0.0919406		5.8556	0.488178	1.14874e-05	0.000962347	***	5.22968	0.411071	9.08673e-06	0.000351421	***	-1.87395	0.867537	0.00846078	0.0495334	*	-0.689335	0.879059	0.15439	0.997489		0.262221	1.01598	0.594782	0.775223
LPE O-20:0	LPE	Glycerophospholipid	1.63653	2.0209	0.203756	0.306535		4.44942	1.02976	0.00064201	0.0042872	**	4.45136	0.84722	0.000300286	0.00221693	**	-4.21295	1.12586	0.0229878	0.0512923		0.187216	2.017	0.845719	0.997489		0.215341	2.22703	0.839399	0.91137
LPE O-20:1	LPE	Glycerophospholipid	3.85187	0.768312	0.00211174	0.0764318		6.7429	0.760778	3.82401e-05	0.00144782	**	6.50115	0.630035	2.09068e-05	0.00043518	***						0.45365	0.360108	0.160842	0.997489		2.04555	0.553929	0.0235824	0.26425
LPE O-24:0	LPE	Glycerophospholipid	-1.52844	3.20734	0.410859	0.514242		1.92485	0.944142	0.0103487	0.0270415	*	1.7772	0.948813	0.0138252	0.03425	*						-0.787591	1.18475	0.211349	0.997489		-0.813089	0.951905	0.186108	0.588842
LPE O-24:1	LPE	Glycerophospholipid	0.547915	1.14654	0.4097	0.513906		3.04358	0.520032	0.000196821	0.00262866	**	2.79786	0.314013	3.74491e-05	0.000619013	***	-2.61653	1.31425	0.0112314	0.0495334	*	-0.796607	1.33716	0.253648	0.997489		-0.617836	0.645891	0.0992059	0.588842
LPE P-16:0	LPE	Glycerophospholipid	3.22675	0.722195	0.00295671	0.0884544		5.77851	0.486543	1.19492e-05	0.000962347	***	5.31598	0.430356	1.02189e-05	0.000351421	***	-1.24862	0.655803	0.0130809	0.0495334	*	-0.468915	0.561179	0.135075	0.997489		-0.0160361	0.700304	0.961619	0.973028
LPE P-18:1	LPE	Glycerophospholipid	3.67118	0.647453	0.00147083	0.065282		6.29585	0.456827	6.60632e-06	0.000962347	***	5.44341	0.420706	8.49557e-06	0.000351421	***	-1.5217	1.08886	0.0353574	0.0634826		-0.483559	0.688434	0.191362	0.997489		-0.0114629	0.658656	0.970823	0.978379
LPE P-20:0	LPE	Glycerophospholipid	1.16512	1.21215	0.150283	0.249176		3.74054	0.634267	0.000191026	0.00262866	**	3.67107	0.43558	4.66878e-05	0.000680959	***	-2.10812	1.05424	0.0110631	0.0495334	*	-0.385417	0.824258	0.35478	0.997489		-0.541	0.865506	0.23474	0.588842
LPE P-20:1	LPE	Glycerophospholipid	3.37308	0.900396	0.00492526	0.0919406		5.98002	0.567359	1.92149e-05	0.000962347	***	5.42749	0.479446	1.44634e-05	0.000353851	***	-1.81479	0.923998	0.0117663	0.0495334	*	-0.300755	0.446675	0.206632	0.997489		0.301371	1.10053	0.573419	0.764132
LPE P-22:1	LPE	Glycerophospholipid	-0.106436	0.983155	0.84247	0.872721		2.05358	0.494668	0.000749112	0.00469786	**	1.83014	0.418894	0.000615103	0.00318425	**	-2.07866	1.08847	0.0129477	0.0495334	*	-0.372389	1.10764	0.494004	0.997489		-0.782814	1.02905	0.164161	0.588842
LPE P-22:2	LPE	Glycerophospholipid	1.71665	1.05967	0.0478516	0.123078		4.28871	0.499465	4.33623e-05	0.00144782	**	4.10728	0.329927	9.9069e-06	0.000351421	***	-1.67177	0.799691	0.00948622	0.0495334	*	-0.384285	1.0304	0.451222	0.997489		-0.412957	0.886997	0.356641	0.609579
LPG 16:0	LPG	Glycerophospholipid	-0.2324	0.777065	0.591888	0.669283		1.93407	0.363238	0.00028506	0.00306089	**	1.8105	0.332541	0.00026128	0.00202916	**	-1.50042	1.5504	0.0964562	0.132358		-1.03098	1.57819	0.217877	0.997489		-0.0782755	0.993809	0.868757	0.926157
LPG 16:1	LPG	Glycerophospholipid	0.556753	0.238396	0.018531	0.0937446		2.42285	0.402655	0.000176527	0.00262866	**	2.09704	0.264115	5.91325e-05	0.000803664	***	-1.07623	0.762813	0.0343552	0.0627011		-0.0902907	0.774498	0.807209	0.997489		0.181705	0.721864	0.603585	0.781806
LPG 18:0	LPG	Glycerophospholipid	0.568433	1.70976	0.553646	0.638928		2.66917	1.33157	0.0278429	0.0591742		2.49015	1.02718	0.0167429	0.0397311	*	-0.539396	2.51422	0.745872	0.766667		0.182721	1.87608	0.881555	0.997489		-0.683871	3.33396	0.756348	0.863274
LPG 18:1	LPG	Glycerophospholipid	0.0150269	0.879226	0.974879	0.979974		2.48308	0.571506	0.000628438	0.0042872	**	2.57422	0.553653	0.00048334	0.00272677	**	-1.6419	1.31979	0.0497264	0.0779		-0.0633482	0.933353	0.886719	0.997489		0.631436	1.21859	0.311056	0.589359
LPG 18:2	LPG	Glycerophospholipid	0.198217	0.575195	0.54021	0.633539		2.54696	0.478409	0.000285208	0.00306089	**	2.37184	0.400609	0.000188111	0.00156237	**	-1.60083	0.626808	0.00464972	0.0495334	*	-0.393049	1.05679	0.45237	0.997489		0.299034	0.828157	0.464706	0.684709
LPG 20:1	LPG	Glycerophospholipid	-0.681182	0.686812	0.14156	0.23607		2.15076	0.420014	0.000331994	0.00329506	**	2.30806	0.490498	0.000461387	0.00265298	**	-1.823	1.22318	0.0290353	0.0574085		-0.179417	0.992235	0.706658	0.997489		0.585745	0.733075	0.148525	0.588842
LPG 20:2	LPG	Glycerophospholipid	-0.0887934	0.754637	0.829104	0.869207		2.85561	0.580524	0.000388273	0.00348287	**	3.03378	0.314313	2.72608e-05	0.000514073	***	-1.16241	1.3627	0.186542	0.231296		0.421671	0.550326	0.16181	0.997489		1.28325	1.04405	0.0514609	0.445248
LPG 20:3	LPG	Glycerophospholipid	-0.577594	0.482493	0.0963754	0.181135		2.02643	0.40139	0.000350888	0.00329506	**	2.35445	0.42196	0.000237335	0.00191792	**	-2.40976	0.860689	0.00332062	0.0495334	*	-0.200055	0.666009	0.538594	0.997489		0.18832	0.987078	0.691622	0.830782
LPG 20:4	LPG	Glycerophospholipid	-0.242072	0.962126	0.649445	0.71925		2.30663	0.364182	0.000144303	0.00237218	**	2.84257	0.278099	2.17092e-05	0.00043518	***	-1.59515	1.38229	0.0613014	0.0906408		0.0480917	0.669787	0.880228	0.997489		0.585257	1.39941	0.402647	0.649467
LPG 22:4	LPG	Glycerophospholipid	-1.01237	0.665681	0.0557959	0.131074		2.03581	0.862483	0.0061784	0.0182917	*	2.60365	0.533938	0.000401674	0.00250209	**	-1.80788	1.39712	0.0444072	0.0728699		-0.160423	1.46833	0.819016	0.997489		0.379953	0.672078	0.274826	0.588842
LPI 16:0	LPI	Glycerophospholipid	2.39582	0.834613	0.0104945	0.0937446		4.14984	0.362205	1.37881e-05	0.000962347	***	3.94104	0.296885	7.67081e-06	0.000351421	***	-1.72591	1.40929	0.0519893	0.0800838		-0.404843	0.573314	0.189484	0.997489		-0.348673	0.837391	0.40453	0.649467
LPI 17:0	LPI	Glycerophospholipid	2.37303	0.825751	0.0104618	0.0937446		4.05049	0.757709	0.000280668	0.00306089	**	3.65715	0.480824	7.00872e-05	0.000873568	***	-0.573203	1.08836	0.304215	0.349752		-0.0131901	1.12939	0.980417	0.997489		-0.148265	0.923812	0.737832	0.855312
LPI 18:0	LPI	Glycerophospholipid	2.61964	1.04188	0.0151528	0.0937446		4.48937	0.424712	1.89968e-05	0.000962347	***	4.31049	0.330585	8.23833e-06	0.000351421	***	-1.77106	0.989673	0.0161095	0.0495334	*	-0.142979	1.01564	0.76866	0.997489		0.0254888	1.08881	0.960763	0.973028
LPI 18:1	LPI	Glycerophospholipid	0.972632	0.846932	0.105294	0.191051		3.11339	0.446103	9.84507e-05	0.00184903	**	2.71623	0.359162	7.16882e-05	0.000873568	***	-1.75226	1.18528	0.0297742	0.0574711		-0.174087	0.819816	0.659673	0.997489		-0.387065	1.00185	0.436369	0.666272
LPI 18:2	LPI	Glycerophospholipid	-0.20617	0.691016	0.592728	0.669283		1.90435	0.399157	0.000437297	0.00365022	**	1.8066	0.484611	0.00113183	0.00501357	**	-1.79158	1.28194	0.0353551	0.0634826		-0.162883	1.15429	0.768134	0.997489		-0.779458	1.34231	0.263935	0.588842
LPI 19:0	LPI	Glycerophospholipid	2.25454	1.79054	0.0863071	0.168811		4.29687	1.11734	0.00100501	0.00559269	**	4.0559	1.14464	0.00137331	0.00582441	**	-2.0925	0.78402	0.0437476	0.0722162		-0.869581	1.60358	0.292014	0.997489		-0.836335	1.70956	0.335451	0.596025
LPI 20:0	LPI	Glycerophospholipid	1.30833	1.204	0.118088	0.207037		2.71537	0.669518	0.000819475	0.00496028	**	2.80499	0.433575	0.000132749	0.00129781	**	-1.66564	0.497928	0.00681184	0.0495334	*	-0.106183	0.478951	0.646081	0.997489		0.142518	1.47598	0.83962	0.91137
LPI 20:1	LPI	Glycerophospholipid	1.93145	0.95552	0.0272393	0.100109		3.98435	0.534084	7.56639e-05	0.00160285	**	3.68856	0.332568	1.56898e-05	0.000360865	***	-1.80478	0.659814	0.00361833	0.0495334	*	-0.152798	0.684925	0.64408	0.997489		0.391897	0.987798	0.425128	0.659323
LPI 20:3	LPI	Glycerophospholipid	-0.639945	0.454699	0.0670257	0.14539		1.39479	0.622877	0.00745262	0.020546	*	1.20617	0.733495	0.0212596	0.0473129	*	-1.64944	1.5119	0.0712469	0.103683		-0.197599	1.19841	0.731042	0.997489		-0.720144	1.42944	0.322955	0.589359
LPI 20:4	LPI	Glycerophospholipid	-0.747671	0.657807	0.107605	0.19342		0.973599	0.477355	0.010334	0.0270415	*	1.07583	0.677663	0.0238009	0.0515687		-1.64232	1.08225	0.0274472	0.056216		-0.280536	0.919551	0.532583	0.997489		-0.911841	1.18237	0.159717	0.588842
LPS 16:0	LPS	Glycerophospholipid	0.220884	0.671297	0.557478	0.642046		1.7634	0.771005	0.00691395	0.0196234	*	1.19615	0.658595	0.0153337	0.0371238	*	-0.954389	1.63919	0.262858	0.308622		0.163394	1.35921	0.801377	0.997489		-1.00279	1.75727	0.271008	0.588842
LPS 18:0	LPS	Glycerophospholipid	0.31207	0.981664	0.570093	0.650396		2.56447	0.465005	0.000248456	0.00306089	**	2.23918	0.255875	4.02197e-05	0.000628751	***	-1.56545	0.746857	0.00939936	0.0495334	*	-0.307931	0.867037	0.471563	0.997489		-0.923424	0.860095	0.0742991	0.536231
LPS 18:1	LPS	Glycerophospholipid	-0.476349	0.771818	0.304944	0.410147		0.692056	0.346007	0.0110542	0.0285133	*	0.539779	0.289141	0.0139817	0.0344077	*	-1.44706	0.709583	0.0103385	0.0495334	*	-0.213676	0.870275	0.612202	0.997489		-0.695346	0.723749	0.0981671	0.588842
LPS 18:2	LPS	Glycerophospholipid	-0.568418	0.817874	0.258715	0.363208		0.621733	0.431173	0.0321485	0.0661686		0.53753	0.366964	0.0306331	0.0621924		-1.36419	0.759197	0.0158911	0.0495334	*	-0.281982	1.01466	0.567984	0.997489		-0.724427	0.796251	0.111656	0.588842
LPS 20:0	LPS	Glycerophospholipid	-0.566385	1.68865	0.550364	0.638928		1.95174	0.642608	0.00245472	0.00950404	**	1.4102	0.425711	0.0017723	0.00701393	**	-1.54188	1.01742	0.0275623	0.0562433		-0.385133	0.748478	0.314009	0.997489		-1.10554	1.61821	0.201316	0.588842
LPS 20:1	LPS	Glycerophospholipid	0.159212	0.837213	0.729027	0.789423		-0.122439	0.583069	0.663128	0.753383		0.302707	0.546891	0.283521	0.367778		-0.107632	0.974884	0.817159	0.835285		-0.462039	1.53833	0.538629	0.997489		-0.140887	0.53738	0.5892	0.772913
LPS 20:4	LPS	Glycerophospholipid	-0.821008	0.779409	0.125756	0.215955		0.118848	0.439441	0.577972	0.671879		0.144182	0.402534	0.468046	0.550968		-1.47718	0.567612	0.00434185	0.0495334	*	-0.281437	1.05681	0.583577	0.997489		-0.714547	0.705355	0.0861826	0.55925
LPS 22:0	LPS	Glycerophospholipid	0.34363	2.37375	0.791036	0.839022		1.61519	1.65279	0.094195	0.153369		0.898433	1.1377	0.152184	0.221425		-0.401553	2.19901	0.703952	0.730366		-0.112655	1.19734	0.843649	0.997489		-0.827822	1.57559	0.305222	0.589359
LPS 22:1	LPS	Glycerophospholipid	0.0570704	0.4511	0.816594	0.858242		1.93231	0.599319	0.00196239	0.00854634	**	1.85172	0.418643	0.000586476	0.00312406	**	-0.878345	1.08405	0.144253	0.186673		-0.0866315	0.855672	0.831998	0.997489		-0.493924	0.979722	0.322658	0.589359
LPS 24:0	LPS	Glycerophospholipid	-0.25929	3.29691	0.885004	0.905403		1.21382	2.14168	0.273798	0.369781		0.49911	1.314	0.443534	0.527302		-0.529436	2.50561	0.661207	0.691205		-0.706968	1.57799	0.373129	0.997489		-1.20036	2.24767	0.363794	0.613517
PA 16:0_16:0	PA	Glycerophospholipid	1.08847	0.47096	0.00666142	0.0937446		3.09264	0.67629	0.000515499	0.00396896	**	3.37658	0.387735	4.10055e-05	0.000628751	***	-0.962578	0.695277	0.0363715	0.0644662		2.12793	1.12949	0.0135568	0.388628		2.42851	0.785684	0.00229902	0.111683
PA 16:0_18:0	PA	Glycerophospholipid	1.67753	1.82752	0.163712	0.265343		5.33721	1.25069	0.000673615	0.00444882	**	5.95915	0.924289	0.000134556	0.00129781	**						3.26577	1.4644	0.00756152	0.353707		3.43595	1.92976	0.0163829	0.217346
PA 16:0_18:1	PA	Glycerophospholipid	2.2573	0.620036	0.00123893	0.0595719		4.43609	0.635418	9.83236e-05	0.00184903	**	4.67624	0.380111	1.0386e-05	0.000351421	***	-0.667951	0.642062	0.0805841	0.113392		2.18843	1.10259	0.0113502	0.359621		2.13836	0.873269	0.00541493	0.125619
PA 16:0_18:2	PA	Glycerophospholipid	2.13657	0.565742	0.00107713	0.0595719		4.54993	0.616124	7.87629e-05	0.00160285	**	4.99273	0.362743	6.64057e-06	0.000351421	***	-0.586341	0.793458	0.1738	0.217199		2.01793	1.01295	0.0112076	0.359621		2.00696	0.836623	0.0058304	0.125619
PA 16:0_20:4	PA	Glycerophospholipid	2.94571	1.3533	0.0637049	0.140297		6.66068	0.583378	0.0025473	0.00962848	**	7.12396	0.306673	0.000617142	0.00318425	**						2.89428	1.72311	0.100629	0.97707		3.2176	1.82565	0.092641	0.588369
PA 18:0_18:1	PA	Glycerophospholipid	1.28183	0.4629	0.0034583	0.0884544		3.72403	0.493891	7.25384e-05	0.00160285	**	4.10206	0.304473	7.23135e-06	0.000351421	***	-0.953314	0.526249	0.0154669	0.0495334	*	1.26816	1.04501	0.0533408	0.740487		1.77909	0.994456	0.0161256	0.217346
PA 18:0_18:3	PA	Glycerophospholipid	0.0543376	0.952325	0.904634	0.920589		3.48705	0.963607	0.00126766	0.00645647	**	4.23187	1.10982	0.00103819	0.00488848	**	-3.15806	1.84976	0.0978598	0.133952		0.373202	2.00183	0.698173	0.997489		0.0376897	0.867003	0.92724	0.962717
PA 18:0_20:1	PA	Glycerophospholipid	-1.27914	0.714136	0.0160607	0.0937446		0.477445	0.590452	0.144866	0.219859		0.564178	0.497217	0.0641711	0.113199		-3.01333	2.09607	0.0324467	0.0608239		0.118462	1.28917	0.847236	0.997489		-0.36184	1.09073	0.499402	0.716689
PA 18:0_20:3	PA	Glycerophospholipid	1.56066	1.52508	0.0840206	0.167917		4.25459	1.23288	0.00151822	0.00707328	**	4.64935	0.972805	0.00043432	0.00254631	**	-1.60765	1.0855	0.0296083	0.0574711		0.755045	1.55909	0.33977	0.997489		1.01796	1.46355	0.194858	0.588842
PA 18:0_20:4	PA	Glycerophospholipid	1.3925	0.38066	0.00121648	0.0595719		3.7702	0.450948	4.81973e-05	0.00145702	**	4.17725	0.206993	1.44229e-06	0.000351421	***	-0.857998	0.736096	0.0596469	0.0898035		0.365311	0.421186	0.124459	0.997489		0.465159	0.778983	0.25272	0.588842
PA 18:0_22:5	PA	Glycerophospholipid	-0.929284	1.99343	0.419933	0.521078		1.58098	1.06324	0.0292439	0.061453		1.99288	0.862501	0.00666748	0.0197384	*	-5.97813	4.3919	0.0724063	0.104525		-1.81036	2.74718	0.214606	0.997489		-1.19339	1.43026	0.135495	0.588842
PA 18:1_18:1	PA	Glycerophospholipid	2.04841	0.537432	0.00103991	0.0595719		4.49301	0.553576	5.42043e-05	0.00148076	**	4.91702	0.298576	3.24707e-06	0.000351421	***	-0.940512	0.717498	0.0427674	0.0710222		1.67997	0.87117	0.0125256	0.377022		1.75249	0.771597	0.00708728	0.132494
PA 18:1_18:2	PA	Glycerophospholipid	4.01756	1.46615	0.00359451	0.0884544		7.09169	1.0949	0.000132141	0.00226906	**	7.7749	0.971955	5.74143e-05	0.000798459	***	-0.797896	0.310757	0.0143047	0.0495334	*	2.67514	1.18824	0.00731195	0.353707		2.87953	1.38686	0.0097141	0.161813
PA 18:1_20:4	PA	Glycerophospholipid	3.10984	1.09869	0.00318962	0.0884544		6.58485	0.694422	2.92489e-05	0.00132744	**	7.46682	0.661963	1.46712e-05	0.000353851	***	-2.71432	1.45298	0.0334319	0.0615772		0.709132	1.49633	0.349028	0.997489		0.479077	2.78249	0.719835	0.845351
PC 14:0_16:0	PC	Glycerophospholipid	-1.08984	1.05649	0.0823338	0.16669		0.272596	0.55723	0.335462	0.438288		0.21489	0.540744	0.424424	0.516286		-2.21012	1.03578	0.0088318	0.0495334	*	-0.480836	0.984894	0.336323	0.997489		-0.50631	1.02127	0.32978	0.591228
PC 16:0_16:0	PC	Glycerophospholipid	-0.752904	0.622438	0.0538284	0.130967		0.542691	0.369633	0.0304156	0.0631616		0.52164	0.393639	0.0414234	0.0786387		-2.03706	1.0301	0.0114937	0.0495334	*	-0.153586	0.928666	0.730273	0.997489		-0.200995	0.925252	0.652555	0.811615
PC 16:0_16:1	PC	Glycerophospholipid	-1.6266	0.886879	0.0148394	0.0937446		-0.479542	0.350539	0.0376963	0.0750181		-0.500932	0.47038	0.0758816	0.128913		-2.40278	1.24695	0.0125585	0.0495334	*	-0.241729	1.01851	0.623726	0.997489		-0.578387	1.19023	0.338308	0.596369
PC 16:0_17:1	PC	Glycerophospholipid	-0.905139	0.61402	0.0300394	0.102412		0.36499	0.35509	0.0830841	0.141055		0.378186	0.393287	0.0979586	0.156211		-1.85449	1.11798	0.0206696	0.0495334	*	-0.163875	0.899229	0.704507	0.997489		-0.343579	0.914948	0.448342	0.674207
PC 16:0_18:1	PC	Glycerophospholipid	-1.6349	0.845494	0.0124102	0.0937446		-0.500821	0.367118	0.038012	0.0751488		-0.554903	0.478408	0.0604541	0.108563		-2.18498	1.10203	0.0113919	0.0495334	*	-0.233939	0.981557	0.622312	0.997489		-0.548341	1.11683	0.333911	0.595059
PC 16:0_18:2	PC	Glycerophospholipid	-1.71274	0.879063	0.0120934	0.0937446		-0.694696	0.35046	0.0114005	0.0292808	*	-0.768466	0.49691	0.0258636	0.0547044		-2.10802	1.10346	0.0129322	0.0495334	*	-0.237159	0.988995	0.620247	0.997489		-0.61387	1.12121	0.288029	0.588842
PC 16:0_20:3	PC	Glycerophospholipid	-2.03419	0.938658	0.00836453	0.0937446		-0.961242	0.495477	0.0122717	0.0309887	*	-0.966919	0.519797	0.0141509	0.0346813	*	-2.25285	1.24821	0.0156581	0.0495334	*	-0.1945	1.07473	0.706421	0.997489		-0.720225	1.22739	0.259712	0.588842
PC 16:0_20:4	PC	Glycerophospholipid	-1.24303	0.772925	0.0228376	0.0976097		-0.706067	0.305655	0.00667341	0.0193755	*	-0.933019	0.328265	0.00314097	0.0107948	*	-1.56089	0.881467	0.0166833	0.0495334	*	-0.0465833	0.840379	0.907335	0.997489		-0.316909	0.945393	0.495197	0.712367
PC 16:0_22:4	PC	Glycerophospholipid	-1.66418	0.456592	0.00123352	0.0595719		-0.260552	0.51782	0.32348	0.426341		-0.582369	0.430041	0.038852	0.0747165		-2.26542	1.04904	0.00846838	0.0495334	*	0.248921	1.20977	0.669351	0.997489		-0.885055	1.33598	0.212637	0.588842
PC 16:0_22:5	PC	Glycerophospholipid	-1.85041	1.23837	0.0288038	0.101422		-0.582183	0.916799	0.228646	0.323635		-0.282743	1.00025	0.561662	0.640981		-2.08943	1.25804	0.0205855	0.0495334	*	-0.438534	1.1564	0.444215	0.997489		-0.313645	1.11933	0.564928	0.760156
PC 16:0_22:6	PC	Glycerophospholipid	-0.571901	0.400294	0.0330683	0.102804		-0.123281	0.525223	0.62743	0.719629		-0.307159	0.705939	0.385681	0.479262		-1.41255	1.89924	0.171633	0.215414		0.740314	0.942095	0.153729	0.997489		0.194146	1.45165	0.779791	0.875066
PC 16:1_18:1	PC	Glycerophospholipid	-1.68538	0.868174	0.0122447	0.0937446		-0.682272	0.34068	0.0110057	0.0285106	*	-0.745992	0.491948	0.0275101	0.056924		-2.07741	1.08979	0.0130276	0.0495334	*	-0.229028	0.993391	0.633367	0.997489		-0.601991	1.10601	0.290471	0.588842
PC 17:0_18:1	PC	Glycerophospholipid	-1.38563	0.921597	0.0282535	0.101422		-0.440069	0.674875	0.218565	0.312013		-0.485648	0.463871	0.0792875	0.13309		-1.92897	1.29269	0.028925	0.0574085		-0.0392888	1.13368	0.941953	0.997489		-0.516651	1.24166	0.404821	0.649467
PC 17:0_20:3	PC	Glycerophospholipid	-1.56251	1.35254	0.0611203	0.137325		0.680917	0.603351	0.0651111	0.116866		0.713282	0.669533	0.0758093	0.128913		-3.05635	1.65247	0.0144261	0.0495334	*	-0.631183	1.88331	0.49528	0.997489		-0.381503	1.3851	0.571286	0.764132
PC 17:1_18:1	PC	Glycerophospholipid	-2.80101	2.20559	0.0468809	0.122399		-1.22897	0.633392	0.0122659	0.0309887	*	-1.14651	0.535943	0.00875312	0.0241215	*	-3.40864	1.79567	0.0132147	0.0495334	*	-0.206251	1.28246	0.737318	0.997489		-1.13326	1.4475	0.154902	0.588842
PC 18:0_18:1	PC	Glycerophospholipid	-1.68268	0.846511	0.0112918	0.0937446		-0.452593	0.35687	0.0470652	0.0897974		-0.477153	0.502824	0.101125	0.160405		-2.208	1.11091	0.0112963	0.0495334	*	-0.239092	1.04891	0.637098	0.997489		-0.580156	1.1271	0.313864	0.589359
PC 18:0_18:2	PC	Glycerophospholipid	-2.27286	0.953983	0.0059756	0.0937446		-1.01379	0.387944	0.00427679	0.0143595	*	-1.18002	0.678355	0.0176952	0.041174	*	-2.54587	1.23614	0.00999131	0.0495334	*	-0.327759	1.04699	0.522502	0.997489		-0.883014	1.23133	0.18408	0.588842
PC 18:0_20:1	PC	Glycerophospholipid	-1.57156	0.853462	0.0146425	0.0937446		-0.18583	0.382751	0.33869	0.441545		-0.186057	0.456031	0.413222	0.507316		-2.49087	1.28396	0.0122726	0.0495334	*	-0.179493	1.11095	0.736167	0.997489		-0.553369	1.1832	0.354692	0.609579
PC 18:0_20:4	PC	Glycerophospholipid	-1.23928	0.744001	0.0203924	0.0937446		-0.812134	0.479863	0.0193623	0.0429401	*	-1.18734	0.2998	0.000897827	0.0042952	**	-1.46451	1.05624	0.0362077	0.0643821		0.0174896	0.834253	0.964858	0.997489		-0.355585	1.0793	0.502181	0.718624
PC 18:0_22:4	PC	Glycerophospholipid	-2.28731	1.50289	0.0271981	0.100109		-0.953083	0.425432	0.00744084	0.020546	*	-1.16788	0.65505	0.0163104	0.0388591	*	-2.66557	1.53965	0.0405645	0.0692351		-0.285489	1.17656	0.616238	0.997489		-0.839383	1.65501	0.320117	0.589359
PC 18:0_22:5	PC	Glycerophospholipid	-1.67969	0.914276	0.0348938	0.102804		-1.07621	0.479978	0.00741824	0.020546	*	-1.53919	0.791781	0.0121873	0.0311454	*	-2.59506	1.71661	0.0566031	0.0855233		-0.0544906	1.14479	0.920362	0.997489		-0.359575	1.33923	0.580619	0.767295
PC 18:1_18:1	PC	Glycerophospholipid	-1.95005	1.02994	0.0133306	0.0937446		-0.89779	0.715096	0.0484478	0.0912763		-0.860901	0.58708	0.0305296	0.0621924		-2.17144	1.36794	0.0238095	0.0512923		-0.0526864	1.09597	0.919573	0.997489		-0.666373	1.36608	0.336684	0.596369
PC 18:1_18:2	PC	Glycerophospholipid	-2.07518	0.92481	0.00739827	0.0937446		-0.966358	0.422658	0.00692205	0.0196234	*	-0.987294	0.511928	0.0125219	0.0317516	*	-2.29818	1.1818	0.0121726	0.0495334	*	-0.234125	1.06724	0.649448	0.997489		-0.729356	1.17611	0.237815	0.588842
PC 18:1_20:1	PC	Glycerophospholipid	-2.78708	1.60456	0.0177807	0.0937446		-0.845931	0.41197	0.0100954	0.0267285	*	-0.872704	0.578495	0.0279587	0.0576528		-3.72167	2.5152	0.0296919	0.0574711		-0.304904	1.25762	0.616521	0.997489		-0.86962	1.4773	0.258442	0.588842
PC 18:1_20:2	PC	Glycerophospholipid	-2.01044	0.857646	0.00633314	0.0937446		-0.871177	0.478226	0.0151803	0.0357779	*	-0.912015	0.48502	0.013645	0.0339987	*	-2.29105	1.14592	0.0110695	0.0495334	*	-0.211182	1.09133	0.687541	0.997489		-0.733744	1.23073	0.253355	0.588842
PC 18:1_20:4	PC	Glycerophospholipid	-1.80963	1.10612	0.0216138	0.0966758		-0.4621	0.428345	0.0733733	0.12819		-0.427923	0.507218	0.132285	0.197795		-1.91441	0.775659	0.00526276	0.0495334	*	-0.295893	1.16419	0.600202	0.997489		-0.481364	0.92175	0.30777	0.589359
PC 18:1_22:1	PC	Glycerophospholipid	-2.42678	1.49235	0.0220393	0.0969496		-0.604336	0.381135	0.0238936	0.0516549		-0.781913	0.583294	0.0400416	0.0762575		-2.86404	2.03942	0.067366	0.0988153		-0.193764	1.31994	0.759187	0.997489		-0.702841	1.46799	0.344659	0.597334
PC 18:1_22:4	PC	Glycerophospholipid	-3.46664	2.25247	0.0262603	0.0990339		-1.21416	0.63596	0.01296	0.0323194	*	-1.04752	0.677103	0.0258332	0.0547044		-3.09716	1.97928	0.024919	0.0525963		-0.410886	1.46988	0.565817	0.997489		-0.800413	1.43212	0.279524	0.588842
PC O-16:0/14:0	PCO	Glycerophospholipid	-0.948537	0.788685	0.0546989	0.131021		0.305557	0.531356	0.267884	0.364249		0.292372	0.426416	0.200011	0.273074		-2.41466	1.14888	0.00931076	0.0495334	*	-0.288859	0.936459	0.52829	0.997489		-0.366056	1.16894	0.522373	0.73378
PC O-16:0/16:0	PCO	Glycerophospholipid	-0.524057	0.555366	0.10249	0.187735		0.677103	0.373063	0.0153687	0.0360803	*	0.699387	0.362718	0.0125307	0.0317516	*	-1.87633	0.912423	0.0100438	0.0495334	*	-0.0800693	0.954751	0.860377	0.997489		-0.0633135	0.872428	0.878957	0.933696
PC O-16:0/16:1	PCO	Glycerophospholipid	-1.65585	0.70314	0.00622997	0.0937446		-0.429141	0.361388	0.0566681	0.104471		-0.345962	0.464558	0.171198	0.240885		-2.49734	1.22653	0.010395	0.0495334	*	-0.232142	1.11969	0.667039	0.997489		-0.592263	1.17806	0.323842	0.589359
PC O-16:0/18:2	PCO	Glycerophospholipid	-2.03597	1.04945	0.0122717	0.0937446		-0.68928	0.492129	0.0351224	0.0708341		-0.733584	0.675107	0.0720001	0.124081		-2.55769	1.04493	0.00542261	0.0495334	*	-0.378815	1.08248	0.477643	0.997489		-0.590577	1.22319	0.341067	0.596369
PC O-16:0/20:4	PCO	Glycerophospholipid	-2.08256	0.844941	0.00528877	0.0937446		-1.36447	0.527263	0.00443192	0.0147159	*	-1.47816	0.430013	0.00154088	0.00631128	**	-2.19098	1.11202	0.0116399	0.0495334	*	-0.182002	1.09802	0.729701	0.997489		-0.641578	1.13067	0.273317	0.588842
PC O-16:0/22:4	PCO	Glycerophospholipid	-1.77564	0.878909	0.010679	0.0937446		-0.629116	0.498229	0.0476588	0.090072		-0.711553	0.429253	0.020715	0.0465697	*	-2.2916	1.15991	0.0115311	0.0495334	*	-0.237064	1.06334	0.644286	0.997489		-0.68028	1.06731	0.227224	0.588842
PC O-16:1/20:3	PCO	Glycerophospholipid	-2.32614	0.861895	0.00380095	0.0884544		-1.50042	0.484713	0.00228641	0.00927975	**	-1.63007	0.380356	0.000662616	0.00332978	**	-2.3854	1.2185	0.0118986	0.0495334	*	-0.261301	1.22789	0.659008	0.997489		-0.598091	1.11289	0.295755	0.588842
PC O-17:0/18:1	PCO	Glycerophospholipid	-1.48545	0.940883	0.0242247	0.0979428		-0.0188195	0.585628	0.946165	0.963187		0.046587	0.533821	0.854792	0.88744		-3.06786	1.8636	0.0211849	0.0497329	*	-0.0989752	1.11856	0.852805	0.997489		-0.312748	1.26358	0.609432	0.786579
PC O-17:0/18:2	PCO	Glycerophospholipid	-2.4806	1.76546	0.0347862	0.102804		-0.848538	0.865293	0.0934029	0.152957		-0.648252	0.646905	0.0885507	0.144287		-3.22752	1.55193	0.00965917	0.0495334	*	-0.158601	1.17659	0.778117	0.997489		-0.720756	1.24066	0.263753	0.588842
PC O-18:1/16:0	PCO	Glycerophospholipid	-1.4438	0.777487	0.0142325	0.0937446		-0.232475	0.438528	0.301469	0.399962		-0.181856	0.475817	0.440928	0.525867		-2.15705	1.07674	0.0109938	0.0495334	*	-0.247169	1.06244	0.630385	0.997489		-0.429873	1.10015	0.431588	0.665005
PC O-18:1/16:1	PCO	Glycerophospholipid	-1.81104	0.990524	0.0149955	0.0937446		-0.422839	0.423737	0.0894788	0.14938		-0.324325	0.523638	0.238303	0.318804		-2.34581	1.18167	0.0113429	0.0495334	*	-0.283174	1.13476	0.606599	0.997489		-0.460222	1.12542	0.412239	0.654539
PC O-18:1/18:0	PCO	Glycerophospholipid	-1.35334	0.716762	0.0134561	0.0937446		-0.0284323	0.394866	0.879892	0.919951		0.00280651	0.423836	0.988896	0.992214		-2.10914	1.03363	0.0103174	0.0495334	*	-0.202632	0.981513	0.668334	0.997489		-0.413763	1.02186	0.416451	0.657388
PC O-18:1/18:1	PCO	Glycerophospholipid	-1.87368	0.928666	0.0107277	0.0937446		-0.625949	0.636518	0.0927623	0.152749		-0.4169	0.529669	0.153217	0.222388		-2.20939	1.20995	0.0150603	0.0495334	*	-0.169156	1.15226	0.759178	0.997489		-0.596305	1.28301	0.357374	0.609579
PC O-18:1/18:2	PCO	Glycerophospholipid	-1.98986	1.00538	0.0114607	0.0937446		-0.785508	0.676796	0.0603498	0.110092		-0.641636	0.546997	0.0586181	0.106223		-2.18283	1.29509	0.0196246	0.0495334	*	-0.198866	1.17309	0.723903	0.997489		-0.653929	1.24602	0.305694	0.589359
PC O-18:1/20:2	PCO	Glycerophospholipid	-2.02588	0.901823	0.00736887	0.0937446		-0.660347	0.427	0.0258641	0.0555155		-0.435782	0.402697	0.0727803	0.125065		-2.30137	1.10378	0.00957388	0.0495334	*	-0.230507	1.1223	0.669896	0.997489		-0.703158	1.18814	0.256296	0.588842
PC O-18:1/20:4	PCO	Glycerophospholipid	-2.11797	0.838179	0.00483307	0.0919406		-1.40603	0.514498	0.00363044	0.0123971	*	-1.64298	0.434697	0.00107386	0.004914	**	-2.26896	1.17434	0.012444	0.0495334	*	-0.162178	1.17915	0.773777	0.997489		-0.772672	1.21857	0.229214	0.588842
PC O-18:1/22:5	PCO	Glycerophospholipid	-2.33585	1.2375	0.01347	0.0937446		-1.23807	0.519254	0.00595924	0.0178184	*	-1.90171	0.800697	0.00604288	0.0182507	*	-3.30474	1.90363	0.0178131	0.0495334	*	-0.223277	1.32621	0.725694	0.997489		-0.992228	1.48482	0.20942	0.588842
PC O-18:2/16:0	PCO	Glycerophospholipid	-4.44362	2.8352	0.0247927	0.0979428		-0.38612	2.73092	0.767696	0.832264		-1.23589	0.689427	0.0160172	0.0384671	*	-4.39071	1.77483	0.0503847	0.0782661		-0.45295	2.10114	0.654968	0.997489		-0.800133	1.4102	0.273347	0.588842
PE 15:0_18:1	PE	Glycerophospholipid	0.482578	1.47999	0.629129	0.704869		3.40221	1.06637	0.00779275	0.0212884	*	3.03431	2.49991	0.0935359	0.150767		0.178779	0.738851	0.715864	0.739949		1.28647	1.5914	0.296432	0.997489
PE 16:0_16:0	PE	Glycerophospholipid	-1.33684	0.774482	0.0181521	0.0937446		-0.353616	0.255782	0.0365267	0.0734198		-0.536878	0.278871	0.0125973	0.0317856	*	-1.88816	1.19365	0.0240763	0.0512923		-0.295129	0.873594	0.492041	0.997489		-0.42484	0.946386	0.372278	0.622211
PE 16:0_18:0	PE	Glycerophospholipid	-1.33566	0.558313	0.00588817	0.0937446		-0.190889	0.22212	0.127028	0.197782		-0.296979	0.356987	0.13637	0.202355		-2.04366	1.29093	0.024016	0.0512923		-0.329842	1.22662	0.580065	0.997489		-0.527592	0.969909	0.290723	0.588842
PE 16:0_18:1	PE	Glycerophospholipid	-1.28804	0.769517	0.0200721	0.0937446		-0.2732	0.260834	0.0791984	0.136394		-0.337833	0.402068	0.133461	0.199027		-1.80974	1.09046	0.0206356	0.0495334	*	-0.360238	0.903063	0.422812	0.997489		-0.592841	0.873139	0.203566	0.588842
PE 16:1_18:1	PE	Glycerophospholipid	-1.43913	0.816389	0.0169352	0.0937446		-0.334134	0.313936	0.0759949	0.132003		-0.511232	0.523235	0.0942404	0.151088		-2.07396	1.53985	0.0394853	0.0680229		-0.316105	0.912675	0.481888	0.997489		-0.565969	0.934284	0.247016	0.588842
PE 17:1_18:1	PE	Glycerophospholipid	-1.25143	1.55093	0.20498	0.307203		-0.547318	1.09255	0.325354	0.427872		-0.383387	0.766324	0.325915	0.413794		-1.21824	2.27482	0.362648	0.409274		0.0890124	0.808132	0.817578	0.997489		-0.65127	2.69025	0.617028	0.789978
PE 18:0_18:1	PE	Glycerophospholipid	-1.27599	0.704506	0.0154768	0.0937446		-0.194869	0.23045	0.131625	0.203883		-0.266531	0.412749	0.222252	0.300693		-1.96031	1.11167	0.016916	0.0495334	*	-0.353521	0.923089	0.440069	0.997489		-0.615367	0.908309	0.204369	0.588842
PE 18:0_18:2	PE	Glycerophospholipid	-1.433	0.839232	0.0188086	0.0937446		-0.366239	0.289836	0.0475612	0.090072		-0.427397	0.431233	0.0909983	0.147073		-2.07309	1.09772	0.013446	0.0495334	*	-0.443092	0.961047	0.360821	0.997489		-0.623523	0.892323	0.193208	0.588842
PE 18:0_18:3	PE	Glycerophospholipid	-1.36977	0.803747	0.0189274	0.0937446		-0.331529	0.307068	0.0732214	0.12819		-0.345734	0.551366	0.233513	0.313799		-1.87187	1.27103	0.0301277	0.0576492		-0.106316	1.05404	0.832612	0.997489		-0.584728	0.768887	0.164259	0.588842
PE 18:0_19:1	PE	Glycerophospholipid	-1.94434	1.68625	0.104403	0.190033		-0.156773	1.18938	0.782858	0.841678		0.179695	0.940756	0.691284	0.747537		-2.359	1.17472	0.0736442	0.104972		-0.895358	1.7208	0.309314	0.997489		-0.951769	1.33465	0.249054	0.588842
PE 18:0_20:1	PE	Glycerophospholipid	-1.61464	0.858148	0.0136162	0.0937446		-0.363338	0.335976	0.0729068	0.12819		-0.345044	0.528309	0.217967	0.295565		-2.49742	1.8366	0.0725725	0.104525		-0.358357	1.20837	0.54351	0.997489		-1.07199	1.608	0.2103	0.588842
PE 18:0_20:3	PE	Glycerophospholipid	-1.33353	0.73139	0.0151359	0.0937446		-0.343982	0.347911	0.0915432	0.152288		-0.437188	0.430477	0.0856397	0.139925		-2.03067	1.12484	0.0156458	0.0495334	*	-0.385754	0.826924	0.35579	0.997489		-0.634618	0.877518	0.181161	0.588842
PE 18:0_20:4	PE	Glycerophospholipid	-1.39322	0.861461	0.0224297	0.0969496		-0.521796	0.283084	0.0145929	0.0348029	*	-0.638213	0.44282	0.0321971	0.0641795		-1.9584	1.06005	0.0144817	0.0495334	*	-0.339356	0.927574	0.459247	0.997489		-0.544611	0.887817	0.242075	0.588842
PE 18:0_20:5	PE	Glycerophospholipid	-1.84584	1.6971	0.20027	0.302502		-1.28544	1.12755	0.0633602	0.114353		-0.440561	0.609219	0.181179	0.251966		-2.71417	0.446882	0.000170176	0.0495334	*	-0.51963	0.966227	0.295469	0.997489		-0.218764	1.06812	0.709575	0.841306
PE 18:0_22:1	PE	Glycerophospholipid	-1.63052	0.911213	0.0161139	0.0937446		-0.0780765	0.481693	0.735362	0.807957		-0.159126	0.450348	0.473676	0.555409		-2.32192	2.16547	0.204406	0.248979		-0.422459	1.0251	0.408929	0.997489		-0.728835	0.966944	0.167185	0.588842
PE 18:0_22:4	PE	Glycerophospholipid	-1.2196	1.53596	0.210476	0.312197		0.230068	0.69568	0.500657	0.60179		0.315785	0.981162	0.511532	0.591832							-0.340404	1.97488	0.719543	0.997489		-0.689698	1.2722	0.292125	0.588842
PE 18:0_22:5	PE	Glycerophospholipid	-1.18359	0.806583	0.030465	0.102412		-0.346994	0.276956	0.0487351	0.0915305		-0.4769	0.302544	0.0243462	0.0525597		-1.9592	1.099	0.0163154	0.0495334	*	-0.242457	0.769149	0.519769	0.997489		-0.562717	0.857556	0.216201	0.588842
PE 18:1_18:1	PE	Glycerophospholipid	-1.34387	0.735531	0.0150311	0.0937446		-0.361623	0.302543	0.0556479	0.102906		-0.367896	0.317771	0.0607619	0.108789		-1.91179	1.19343	0.0231258	0.0512923		-0.314684	0.890056	0.473425	0.997489		-0.698535	0.96262	0.17999	0.588842
PE 18:1_18:2	PE	Glycerophospholipid	-1.35009	0.887321	0.0272208	0.100109		-0.529854	0.502958	0.0780332	0.135153		-0.498558	0.361766	0.0368751	0.0713636		-1.71573	1.23528	0.0360186	0.0642526		-0.184102	0.932524	0.6817	0.997489		-0.638131	1.06304	0.250623	0.588842
PE 18:1_19:1	PE	Glycerophospholipid	-1.87522	1.00752	0.0141245	0.0937446		-0.046636	0.428089	0.819526	0.870203		-0.407083	0.540892	0.167685	0.236498		-2.90356	2.21156	0.0425699	0.070907		-0.694554	1.37795	0.322741	0.997489		-0.870398	1.6878	0.31307	0.589359
PE 18:1_20:0	PE	Glycerophospholipid	-1.61464	0.858148	0.0136162	0.0937446		-0.380595	0.348771	0.071201	0.12623		-0.345044	0.528309	0.217967	0.295565		-2.49742	1.8366	0.0725725	0.104525		-0.358357	1.20837	0.54351	0.997489		-1.07199	1.608	0.2103	0.588842
PE 18:1_20:1	PE	Glycerophospholipid	-1.30291	0.764885	0.0189576	0.0937446		-0.193457	0.31091	0.236508	0.332884		-0.285255	0.413693	0.197971	0.270907		-2.13503	1.20521	0.0166608	0.0495334	*	-0.41492	0.948402	0.383334	0.997489		-0.698432	0.901313	0.158175	0.588842
PE 18:1_20:2	PE	Glycerophospholipid	-1.20816	0.660447	0.0149697	0.0937446		-0.284246	0.346017	0.140104	0.213712		-0.366937	0.417969	0.121129	0.184314		-1.95768	1.16504	0.0198197	0.0495334	*	-0.325457	0.941711	0.482774	0.997489		-0.613521	0.796275	0.160012	0.588842
PE 18:1_20:3	PE	Glycerophospholipid	-1.36256	2.76523	0.397045	0.504614		0.556673	0.316529	0.0170666	0.039149	*	0.456586	0.441335	0.0817318	0.13539		-1.0748	2.98621	0.596639	0.630863		-0.607203	1.92524	0.519565	0.997489		-0.12831	2.2323	0.903935	0.94794
PE 18:1_20:4	PE	Glycerophospholipid	-1.10846	1.19583	0.106902	0.192758		-0.174413	0.437552	0.423128	0.527593		-0.244775	0.312491	0.154743	0.223212		-3.87782	4.54719	0.129205	0.170526		0.0923349	0.713811	0.786765	0.997489		0.832857	0.316757	0.00418212	0.124836
PE 18:1_22:0	PE	Glycerophospholipid	-1.09948	0.815346	0.0393448	0.111371		-0.0461243	0.347978	0.781685	0.841678		-0.108375	0.378096	0.556443	0.636239		-2.18301	1.16165	0.0136726	0.0495334	*	-0.564516	1.14743	0.333044	0.997489		-0.914778	1.08913	0.133573	0.588842
PE 18:1_22:1	PE	Glycerophospholipid	-1.0723	0.739842	0.0316476	0.102412		-0.048307	0.267013	0.706514	0.787782		-0.178811	0.37794	0.349745	0.44031		-2.05615	1.02522	0.0109514	0.0495334	*	-0.420713	0.884729	0.347572	0.997489		-0.673333	0.8019	0.133657	0.588842
PE 18:1_22:4	PE	Glycerophospholipid	-1.70635	0.877679	0.0121831	0.0937446		-0.517803	1.07655	0.342692	0.445796		0.000411432	0.499624	0.998619	0.998619		-2.56218	0.985319	0.0138134	0.0495334	*	-0.975429	1.83296	0.299867	0.997489		-0.158629	0.500999	0.571549	0.764132
PE 18:1_22:6	PE	Glycerophospholipid	-1.00981	0.835891	0.054021	0.130967		0.244671	0.395703	0.238965	0.334773		0.132343	0.417633	0.517694	0.596495		-2.21143	1.28268	0.0182223	0.0495334	*	-0.430784	0.980808	0.38165	0.997489		-0.251749	0.867581	0.551808	0.753843
PE 18:1_24:0	PE	Glycerophospholipid	-1.5978	0.589037	0.00373098	0.0884544		-0.295258	0.127753	0.00666152	0.0193755	*	-0.272522	0.451871	0.248772	0.33059		-2.3645	1.49281	0.0505644	0.0783253		-0.875175	1.30465	0.208006	0.997489		-0.852765	1.29189	0.213981	0.588842
PE 18:1_24:1	PE	Glycerophospholipid	-1.31157	1.01736	0.0448899	0.11858		-0.0669371	0.476966	0.769351	0.832264		-0.0485707	0.623582	0.870194	0.89875		-2.14802	1.46677	0.0610541	0.0905172		-0.750732	1.50954	0.328446	0.997489		-0.734861	0.896273	0.140676	0.588842
PE 18:2_20:2	PE	Glycerophospholipid	-1.90048	0.944014	0.0108091	0.0937446		-0.358268	0.457222	0.154631	0.231336		-0.701986	0.49355	0.0335222	0.0659416		-2.53701	1.85532	0.0377446	0.0658446		-0.406469	1.21314	0.495389	0.997489		-0.858463	1.47206	0.262207	0.588842
PE 20:1_20:3	PE	Glycerophospholipid	-1.38751	0.835437	0.0205874	0.0937446		-0.264168	0.317739	0.136548	0.209886		-0.411006	0.434798	0.102062	0.161464		-2.27835	1.31579	0.017965	0.0495334	*	-0.405301	0.944383	0.391574	0.997489		-0.662944	0.904738	0.176666	0.588842
PE 20:1_22:4	PE	Glycerophospholipid	-1.22824	0.939928	0.0431587	0.116914		-0.188691	0.851992	0.646413	0.738582		0.024352	0.810279	0.949646	0.960894		-2.49341	1.87143	0.147368	0.189522		0.0111237	1.48193	0.987413	0.997489		-0.629181	1.22731	0.315577	0.589359
PE 20:1_22:5	PE	Glycerophospholipid	0.938371	0.744964	0.047994	0.123078		1.0578	0.575047	0.0146929	0.0349029	*	0.879937	0.781198	0.0654477	0.114773		-0.0111082	1.2491	0.985087	0.985087		0.228454	0.316197	0.18149	0.997489		-1.16455	1.1301	0.082554	0.553761
PE O-16:0/16:0	PEO	Glycerophospholipid	-1.33082	0.67985	0.0119014	0.0937446		0.0194023	0.325743	0.900477	0.929881		0.0933833	0.484667	0.68879	0.746189		-2.43481	1.27187	0.0128414	0.0495334	*	-0.438788	1.21002	0.462933	0.997489		-0.619011	1.02313	0.247512	0.588842
PE O-16:0/18:1	PEO	Glycerophospholipid	-1.25496	0.71244	0.0169765	0.0937446		-0.0296511	0.354374	0.860692	0.905913		0.0156675	0.449286	0.941592	0.954359		-2.13171	0.999468	0.0088453	0.0495334	*	-0.491393	1.07627	0.365013	0.997489		-0.655367	0.940195	0.194081	0.588842
PE O-16:0/22:4	PEO	Glycerophospholipid	-1.02167	0.835145	0.0521476	0.130268		0.0528785	0.827246	0.893255	0.929635		0.1401	0.436512	0.512639	0.591832		-1.60458	1.21609	0.0419523	0.0705583		-0.101926	1.01202	0.832855	0.997489		-0.650401	1.23591	0.304543	0.589359
PE O-16:0/22:5	PEO	Glycerophospholipid	-0.787784	0.760232	0.0813947	0.165953		0.376817	0.517626	0.178899	0.260875		0.346172	0.466743	0.172569	0.242245		-1.89922	1.10418	0.0183634	0.0495334	*	-0.243073	0.988424	0.611653	0.997489		-0.505282	0.895562	0.275648	0.588842
PE O-16:1/16:0	PEO	Glycerophospholipid	-1.11306	0.682941	0.0218801	0.0969496		0.434516	0.326848	0.0410363	0.080335		0.675266	0.462331	0.0309076	0.0622314		-2.34276	1.19235	0.0117507	0.0495334	*	-0.365431	1.08586	0.493601	0.997489		-0.768485	1.20613	0.227359	0.588842
PE O-16:1/16:1	PEO	Glycerophospholipid	-1.41638	0.993778	0.033313	0.102804		0.229409	0.42986	0.29867	0.398006		0.301557	0.521391	0.26555	0.349777		-2.35953	1.48432	0.050122	0.0782273		-0.430382	1.0485	0.410635	0.997489		-0.75991	1.12141	0.204288	0.588842
PE O-16:1/18:1	PEO	Glycerophospholipid	-0.984229	0.624753	0.0243911	0.0979428		0.252433	0.313388	0.146044	0.221089		0.294513	0.376182	0.154904	0.223212		-1.91058	1.10382	0.0179882	0.0495334	*	-0.220115	0.987474	0.644339	0.997489		-0.544925	0.94857	0.268294	0.588842
PE O-16:1/18:2	PEO	Glycerophospholipid	-1.0263	0.653939	0.0246874	0.0979428		0.140733	0.328611	0.392478	0.496588		0.19571	0.34243	0.270379	0.354577		-1.90227	1.11808	0.0190313	0.0495334	*	-0.228741	0.952284	0.619677	0.997489		-0.546861	0.953147	0.268809	0.588842
PE O-16:1/20:3	PEO	Glycerophospholipid	-1.05217	0.6092	0.0181165	0.0937446		0.0668316	0.336553	0.679983	0.768177		0.131482	0.4081	0.511121	0.591832		-1.88526	1.11605	0.0194823	0.0495334	*	-0.243506	0.942123	0.594276	0.997489		-0.54675	0.948153	0.266758	0.588842
PE O-16:1/20:4	PEO	Glycerophospholipid	-1.14423	0.679886	0.0197195	0.0937446		-0.103586	0.325165	0.515607	0.608801		-0.080678	0.355519	0.638551	0.708448		-1.94609	1.06413	0.014983	0.0495334	*	-0.232808	1.00634	0.632241	0.997489		-0.57869	0.939049	0.240274	0.588842
PE O-16:1/20:5	PEO	Glycerophospholipid	-1.2211	0.785689	0.0254617	0.0979428		-0.110648	0.278714	0.424854	0.528648		-0.10047	0.338833	0.543566	0.623901		-2.20903	1.29345	0.0187964	0.0495334	*	-0.227784	1.05092	0.653259	0.997489		-0.716493	1.15981	0.239314	0.588842
PE O-16:1/22:6	PEO	Glycerophospholipid	-0.942246	0.65035	0.0316836	0.102412		0.225154	0.322744	0.193789	0.27997		0.257893	0.357578	0.182104	0.252665		-1.80654	1.13318	0.0234853	0.0512923		-0.149411	0.848108	0.713732	0.997489		-0.543257	0.871085	0.235618	0.588842
PE O-17:1/18:1	PEO	Glycerophospholipid	-0.902791	0.704993	0.0457704	0.120043		0.223653	0.372729	0.250787	0.347237		0.281671	0.35192	0.148001	0.215865		-1.91083	0.9975	0.0128126	0.0495334	*	-0.242106	0.982197	0.61085	0.997489		-0.592967	0.943004	0.232431	0.588842
PE O-17:1/18:2	PEO	Glycerophospholipid	-1.00724	0.747516	0.039434	0.111371		0.181481	0.494865	0.458252	0.559776		0.333353	0.349913	0.10018	0.15933		-2.08811	1.24344	0.0198601	0.0495334	*	-0.171966	0.98388	0.715848	0.997489		-0.678843	1.06479	0.227128	0.588842
PE O-17:1/20:4	PEO	Glycerophospholipid	-1.11185	0.625219	0.0164493	0.0937446		-0.0550415	0.323045	0.722582	0.80124		-0.0412791	0.268764	0.748563	0.803664		-1.97511	1.15462	0.0186969	0.0495334	*	-0.225475	1.0797	0.66483	0.997489		-0.593363	0.85326	0.194926	0.588842
PE O-17:1/22:4	PEO	Glycerophospholipid	-0.918706	0.897552	0.083971	0.167917		0.0694387	0.74292	0.844661	0.892948		0.0642282	0.562814	0.811168	0.855517		-2.18989	1.90324	0.0617926	0.0911235		-0.181586	0.859915	0.661402	0.997489		-0.629835	1.09412	0.267456	0.588842
PE O-17:1/22:5	PEO	Glycerophospholipid	-0.427675	1.39873	0.531715	0.626122		0.913385	1.34488	0.203469	0.293249		0.153605	0.716227	0.656586	0.724062		-3.95451	4.4766	0.17544	0.21851		-0.0701325	0.930767	0.874377	0.997489		-1.03984	1.6536	0.232416	0.588842
PE O-18:0/16:0	PEO	Glycerophospholipid	-1.01181	0.50585	0.0110524	0.0937446		0.144053	0.291411	0.331015	0.433421		0.334693	0.39097	0.128123	0.193479		-1.94705	0.991861	0.0117875	0.0495334	*	-0.290555	1.09624	0.585287	0.997489		-0.600805	0.927847	0.221208	0.588842
PE O-18:0/16:1	PEO	Glycerophospholipid	-1.25552	0.712809	0.0169808	0.0937446		-0.0311371	0.377637	0.862694	0.906431		0.0225545	0.447654	0.915726	0.932887		-2.13227	0.999841	0.00884881	0.0495334	*	-0.491947	1.07686	0.364766	0.997489		-0.655921	0.939934	0.19368	0.588842
PE O-18:0/18:1	PEO	Glycerophospholipid	-1.10226	0.633648	0.0176943	0.0937446		0.118031	0.36608	0.510828	0.606437		0.128404	0.419007	0.530841	0.610468		-1.99953	0.863327	0.00661129	0.0495334	*	-0.494298	0.996438	0.329523	0.997489		-0.611746	0.865606	0.189194	0.588842
PE O-18:0/20:4	PEO	Glycerophospholipid	-1.29258	0.655647	0.011616	0.0937446		-0.207914	0.375193	0.28304	0.379703		-0.101576	0.422906	0.619701	0.691382		-2.06469	0.985064	0.00940022	0.0495334	*	-0.391527	1.02885	0.442749	0.997489		-0.691739	0.965638	0.184454	0.588842
PE O-18:1/16:0	PEO	Glycerophospholipid	-1.23561	0.704501	0.0172214	0.0937446		-0.010102	0.349781	0.951607	0.966074		0.0244021	0.453953	0.910121	0.929884		-2.11237	0.996166	0.00902674	0.0495334	*	-0.487199	1.03869	0.353443	0.997489		-0.636932	0.943452	0.205657	0.588842
PE O-18:1/18:1	PEO	Glycerophospholipid	-1.02719	0.748517	0.0373453	0.108283		0.0357866	0.620279	0.903578	0.929881		0.274823	0.480596	0.270162	0.354577		-1.87849	1.09599	0.0185774	0.0495334	*	-0.222095	1.01984	0.651767	0.997489		-0.639142	1.19831	0.298917	0.588842
PE O-18:1/18:3	PEO	Glycerophospholipid	-1.34885	0.742041	0.0152902	0.0937446		-0.247208	0.38951	0.22886	0.323635		-0.180687	0.462564	0.431718	0.520606		-2.22269	1.13146	0.0117587	0.0495334	*	-0.35662	1.01077	0.474285	0.997489		-0.912562	1.31402	0.195402	0.588842
PE O-18:1/20:1	PEO	Glycerophospholipid	-0.915958	0.815906	0.0660382	0.143789		0.55065	0.433477	0.0468439	0.0896599		0.487151	0.57746	0.132304	0.197795		-2.07001	1.2415	0.0203273	0.0495334	*	-0.263842	0.946625	0.566906	0.997489		-0.547285	0.773462	0.188769	0.588842
PE O-18:1/20:2	PEO	Glycerophospholipid	-0.234754	0.381957	0.241319	0.343804		0.162662	0.368561	0.379573	0.485369		0.134016	0.636026	0.662076	0.725131		-1.00196	1.05235	0.100321	0.136153		-0.0239991	0.734462	0.945262	0.997489		-0.111697	1.14328	0.837763	0.91137
PE O-18:1/20:3	PEO	Glycerophospholipid	-0.672369	0.566242	0.0566756	0.132396		0.264241	0.561551	0.352074	0.456027		0.177368	0.454162	0.431807	0.520606		-1.89511	1.19139	0.0236531	0.0512923		-0.319722	0.948897	0.493115	0.997489		-0.643047	0.79723	0.145624	0.588842
PE O-18:1/20:4	PEO	Glycerophospholipid	-1.1249	0.666811	0.0195672	0.0937446		-0.00739168	0.358716	0.965458	0.973558		0.0156077	0.398597	0.934437	0.948715		-1.93138	1.09521	0.0169131	0.0495334	*	-0.214101	1.0116	0.660701	0.997489		-0.573985	0.951655	0.248741	0.588842
PE O-18:1/20:5	PEO	Glycerophospholipid	-1.0613	0.666573	0.0235816	0.0979428		-0.00953627	0.302356	0.947161	0.963187		0.043573	0.400867	0.819919	0.859451		-1.8803	1.03398	0.0152691	0.0495334	*	-0.267987	1.01784	0.58768	0.997489		-0.469627	0.874234	0.295939	0.588842
PE O-18:1/22:1	PEO	Glycerophospholipid	-1.07386	0.802535	0.0402562	0.111672		0.512357	0.246237	0.00964201	0.0258981	*	0.405516	0.263423	0.0262402	0.0550583		-2.07114	0.97134	0.00885402	0.0495334	*	-0.119087	0.881898	0.777741	0.997489		-0.452864	1.08166	0.402181	0.649467
PE O-18:1/22:4	PEO	Glycerophospholipid	-1.62195	1.04657	0.025691	0.0981701		-0.189921	0.973227	0.685096	0.772501		0.105791	0.434103	0.614761	0.687154		-3.7968	3.27644	0.0606074	0.0902997		-0.302963	1.38824	0.651099	0.997489		-0.81528	1.77676	0.362867	0.613517
PE O-18:1/22:5	PEO	Glycerophospholipid	-1.73048	1.23318	0.0349214	0.102804		-0.316974	0.517883	0.242952	0.33878		-0.0343012	0.757592	0.92423	0.939949		-3.05013	1.66236	0.0148193	0.0495334	*	-0.322469	1.02231	0.519515	0.997489		-0.0522399	0.929364	0.906041	0.94794
PE O-18:1/22:6	PEO	Glycerophospholipid	-1.70408	1.34965	0.085783	0.168811		-0.138248	1.56123	0.852697	0.899072		0.371651	0.480258	0.158609	0.22691		-2.14648	1.66619	0.155358	0.197956		-0.0777345	1.48293	0.91234	0.997489		-1.49055	1.99009	0.169287	0.588842
PE O-18:2/18:1	PEO	Glycerophospholipid	-0.986253	0.692531	0.0333928	0.102804		0.189709	0.479038	0.425896	0.528851		0.311355	0.383546	0.143676	0.210585		-1.88803	1.18334	0.0234245	0.0512923		-0.119551	0.972791	0.797078	0.997489		-0.595591	1.05376	0.274924	0.588842
PE O-18:2/20:4	PEO	Glycerophospholipid	-1.0613	0.666573	0.0235816	0.0979428		-0.00953627	0.302356	0.947161	0.963187		0.043573	0.400867	0.819919	0.859451		-1.8803	1.03398	0.0152691	0.0495334	*	-0.267987	1.01784	0.58768	0.997489		-0.469627	0.874234	0.295939	0.588842
PE O-18:2/20:5	PEO	Glycerophospholipid	-1.6227	1.13494	0.0329936	0.102804		-0.226943	0.706922	0.512545	0.606437		-0.123582	0.603553	0.670826	0.7307		-2.95794	2.37056	0.0493061	0.0775578		-0.0824186	1.15301	0.880757	0.997489		-0.764953	1.22642	0.235572	0.588842
PE O-18:2/22:4	PEO	Glycerophospholipid	-0.915229	0.631404	0.0316377	0.102412		0.388492	0.47571	0.141868	0.215855		0.425477	0.347613	0.0520694	0.0958077		-1.9523	1.32283	0.0299307	0.0574711		-0.0664337	1.07093	0.896381	0.997489		-0.541244	0.933718	0.264644	0.588842
PE O-18:3/20:4	PEO	Glycerophospholipid	-1.6227	1.13494	0.0329936	0.102804		-0.226907	0.706901	0.512596	0.606437		-0.123599	0.603519	0.670767	0.7307		-2.95792	2.37056	0.049307	0.0775578		-0.0824011	1.153	0.88078	0.997489		-0.764936	1.2264	0.235576	0.588842
PE O-19:1/20:4	PEO	Glycerophospholipid	-1.08933	0.648123	0.0198047	0.0937446		0.180164	0.332456	0.292287	0.390366		0.139329	0.320675	0.386295	0.479262		-2.37997	1.30901	0.0152795	0.0495334	*	-0.133135	0.927446	0.764291	0.997489		-0.422818	1.04077	0.415042	0.657242
PE O-20:0/20:4	PEO	Glycerophospholipid	-1.09049	0.720592	0.0276852	0.100468		0.0704592	0.423475	0.728731	0.805686		0.0625163	0.44217	0.767701	0.818333		-1.97071	1.06383	0.0143503	0.0495334	*	-0.262274	0.975202	0.580011	0.997489		-0.599599	1.04445	0.26857	0.588842
PE O-20:1/16:0	PEO	Glycerophospholipid	-1.06206	0.638953	0.0205323	0.0937446		0.121855	0.358674	0.489756	0.592224		0.100939	0.406081	0.607959	0.680823		-1.95798	0.872689	0.00740157	0.0495334	*	-0.473504	0.972961	0.337678	0.997489		-0.596745	0.880048	0.204048	0.588842
PE O-20:1/18:1	PEO	Glycerophospholipid	-0.915958	0.815906	0.0660382	0.143789		0.55065	0.433477	0.0468439	0.0896599		0.487151	0.57746	0.132304	0.197795		-2.07001	1.2415	0.0203273	0.0495334	*	-0.263842	0.946625	0.566906	0.997489		-0.547285	0.773462	0.188769	0.588842
PE O-20:1/18:2	PEO	Glycerophospholipid	-0.234754	0.381957	0.241319	0.343804		0.162662	0.368561	0.379573	0.485369		0.134016	0.636026	0.662076	0.725131		-1.00196	1.05235	0.100321	0.136153		-0.0239991	0.734462	0.945262	0.997489		-0.111697	1.14328	0.837763	0.91137
PE O-20:1/20:4	PEO	Glycerophospholipid	-1.07834	0.684319	0.0243714	0.0979428		0.0642327	0.388908	0.730614	0.805686		0.0490523	0.419806	0.806782	0.852395		-1.98707	1.05338	0.0134986	0.0495334	*	-0.247613	1.028	0.618739	0.997489		-0.595383	0.883314	0.206242	0.588842
PE O-20:1/22:6	PEO	Glycerophospholipid	-1.05312	0.855674	0.0512667	0.129741		0.627875	0.38049	0.0210206	0.0462762	*	0.339337	0.567849	0.252421	0.334696		-1.71019	1.33272	0.156308	0.198709		-0.367413	1.40373	0.589793	0.997489		-0.535463	1.00337	0.298684	0.588842
PE O-20:2/18:1	PEO	Glycerophospholipid	-0.946345	0.634556	0.0289768	0.101422		0.256401	0.461101	0.281621	0.378645		0.343168	0.35307	0.0954508	0.152619		-1.91383	1.13455	0.0195718	0.0495334	*	-0.121034	0.951836	0.790266	0.997489		-0.533226	0.989626	0.294677	0.588842
PE O-22:0/20:4	PEO	Glycerophospholipid	-0.944863	0.691081	0.0377613	0.108399		0.297299	0.370916	0.147561	0.222824		0.142781	0.494257	0.553499	0.634085		-1.743	1.21775	0.0328831	0.0614336		-0.0155428	1.09734	0.976251	0.997489		-0.370487	1.06598	0.480464	0.699184
PE O-22:1/18:2	PEO	Glycerophospholipid	-1.13443	0.813388	0.0355738	0.104193		0.0773289	0.467583	0.730277	0.805686		0.117726	0.455751	0.594487	0.669497		-2.30883	1.0695	0.00847841	0.0495334	*	-0.445265	1.12256	0.425222	0.997489		-0.70387	0.862872	0.142211	0.588842
PE O-22:1/22:4	PEO	Glycerophospholipid	-1.13656	0.678669	0.0200387	0.0937446		0.174042	0.44675	0.432853	0.533083		0.200982	0.453351	0.37765	0.470489		-2.1215	1.2155	0.0175006	0.0495334	*	-0.124876	1.03217	0.800139	0.997489		-0.550275	0.924008	0.253793	0.588842
PE O-22:2/18:2	PEO	Glycerophospholipid	-0.973256	0.708853	0.0372885	0.108283		0.316356	0.533039	0.255161	0.350919		0.252446	0.527073	0.344496	0.435536		-2.1156	0.839778	0.00488638	0.0495334	*	-0.344963	1.10106	0.522186	0.997489		-0.496695	0.582551	0.129263	0.588842
PE O-22:2/20:4	PEO	Glycerophospholipid	-1.17395	0.65932	0.0163817	0.0937446		-0.00187088	0.364013	0.991381	0.992069		0.000603404	0.386468	0.997382	0.998619		-2.02531	1.03681	0.0119873	0.0495334	*	-0.223704	1.07066	0.664669	0.997489		-0.531737	0.917549	0.264746	0.588842
PE O-22:2/22:5	PEO	Glycerophospholipid	-1.29216	0.724418	0.0162849	0.0937446		0.0496692	0.432045	0.80981	0.861409		0.0648886	0.431236	0.753432	0.807441		-2.36617	1.08163	0.00809273	0.0495334	*	-0.268468	1.05535	0.59989	0.997489		-0.728189	0.981284	0.172387	0.588842
PE O-24:2/20:4	PEO	Glycerophospholipid	-0.998024	1.02899	0.0959402	0.181135		0.319185	0.739382	0.389062	0.494347		0.295322	0.764133	0.436225	0.52382		-2.07373	1.11794	0.0142855	0.0495334	*	-0.201664	1.06521	0.693824	0.997489		-0.758955	0.874638	0.124332	0.588842
PG 16:0_16:0	PG	Glycerophospholipid	-1.25742	0.890433	0.0342612	0.102804		-0.0964332	0.406498	0.623875	0.71692		-0.0536843	0.422888	0.790603	0.83678		-2.54067	1.43977	0.0168768	0.0495334	*	-0.227077	1.06081	0.657174	0.997489		-0.409577	0.847535	0.340678	0.596369
PG 18:1_22:4	PG	Glycerophospholipid	0.42389	1.03095	0.471157	0.567553		4.06259	0.535036	7.05594e-05	0.00160285	**	3.17048	0.971868	0.00187757	0.00720871	**						1.33099	2.31196	0.333009	0.997489		1.38915	2.09142	0.211663	0.588842
PG 20:0_22:6	PG	Glycerophospholipid	-0.353376	1.30876	0.578573	0.657158		-0.31021	1.50389	0.668592	0.758159		-0.491947	1.52121	0.509624	0.591832		-1.22148	1.25117	0.0944262	0.130219		-0.960153	1.08469	0.118891	0.997489		-0.0459242	0.498575	0.846876	0.914195
PI 16:0_18:1	PI	Glycerophospholipid	-2.04333	1.0567	0.0124098	0.0937446		-0.908645	0.395811	0.00682316	0.0196234	*	-0.843597	0.501884	0.0198002	0.0448506	*	-2.18047	1.24816	0.0174486	0.0495334	*	0.0029348	1.0645	0.995376	0.997489		-0.256431	1.09766	0.629001	0.800097
PI 16:0_20:3	PI	Glycerophospholipid	-2.27846	1.06877	0.00885968	0.0937446		-1.27221	0.668515	0.0131023	0.0325391	*	-1.13325	0.760746	0.0290789	0.0597567		-3.5572	1.70124	0.0094794	0.0495334	*	-0.098238	1.2753	0.871607	0.997489		-0.391331	1.3217	0.54413	0.748928
PI 16:0_20:4	PI	Glycerophospholipid	-0.201819	0.546398	0.455263	0.555363		0.191074	0.451642	0.397713	0.500053		0.0834626	0.45011	0.699686	0.753896		-1.05256	2.14379	0.333911	0.381514		-0.262188	0.590972	0.37733	0.997489		-0.105254	0.535051	0.682751	0.823876
PI 16:1_18:0	PI	Glycerophospholipid	-2.03974	1.05684	0.0124901	0.0937446		-0.90705	0.398363	0.00702458	0.0198205	*	-0.843309	0.501672	0.0197951	0.0448506	*	-2.18137	1.24523	0.0172899	0.0495334	*	0.00544562	1.06127	0.991395	0.997489		-0.255494	1.09659	0.629892	0.800097
PI 17:0_20:4	PI	Glycerophospholipid	-3.13881	1.89122	0.0206336	0.0937446		-2.06736	0.993877	0.00965252	0.0258981	*	-1.95687	0.573381	0.00158339	0.00644128	**	-2.57677	0.996079	0.0140123	0.0495334	*	-0.334861	1.06858	0.522098	0.997489		-0.446482	1.16917	0.441279	0.666945
PI 18:0_18:1	PI	Glycerophospholipid	-2.08875	1.04486	0.011074	0.0937446		-0.995425	0.443187	0.00737317	0.020546	*	-0.895412	0.627215	0.0331462	0.0654173		-2.2788	1.16593	0.0119645	0.0495334	*	-0.0893303	1.15399	0.870983	0.997489		-0.365957	1.18093	0.526482	0.735112
PI 18:0_20:2	PI	Glycerophospholipid	-1.98355	1.12544	0.0169455	0.0937446		-0.878209	0.516459	0.0190658	0.0425968	*	-0.946647	0.686749	0.0368491	0.0713636		-2.32992	1.36813	0.0189726	0.0495334	*	-0.175265	1.15011	0.750434	0.997489		-0.538267	1.25957	0.393404	0.645226
PI 18:0_20:4	PI	Glycerophospholipid	-2.40905	1.0352	0.00649992	0.0937446		-1.7281	0.473647	0.00122873	0.00645647	**	-1.62261	0.637781	0.00471502	0.0147622	*	-2.37626	1.19734	0.0113537	0.0495334	*	-0.281992	1.15155	0.613107	0.997489		-0.580799	1.15239	0.322784	0.589359
PI 18:0_20:5	PI	Glycerophospholipid	-2.17176	1.4695	0.0298033	0.102412		-1.4507	1.25359	0.0608339	0.110457		-1.25701	0.879164	0.0329924	0.0653617		-2.37655	1.68909	0.0346424	0.0630173		0.0641428	0.984356	0.8912	0.997489		-0.243154	1.66874	0.760893	0.865245
PI 18:0_22:5	PI	Glycerophospholipid	-2.09708	1.0518	0.0111752	0.0937446		-1.2408	0.523452	0.0060854	0.0181056	*	-1.18653	0.608882	0.0120864	0.03102	*	-2.5863	1.41051	0.0148527	0.0495334	*	-0.228449	1.23437	0.70022	0.997489		-0.570622	1.05675	0.29378	0.588842
PI 18:1_18:2	PI	Glycerophospholipid	-2.20049	1.1488	0.0128158	0.0937446		-0.823574	0.563301	0.0308111	0.063634		-0.497004	0.424943	0.059093	0.106735		-2.48754	1.29291	0.0126242	0.0495334	*	0.140797	1.14089	0.796254	0.997489		-0.185299	1.25105	0.757122	0.863274
PI 18:1_20:1	PI	Glycerophospholipid	-2.28323	1.38663	0.0211683	0.0954228		-0.864202	1.0315	0.134302	0.207495		-0.573202	0.506363	0.0645803	0.113585		-2.74804	2.24303	0.0519314	0.0800838		0.372513	1.34331	0.568782	0.997489		-0.172288	1.59317	0.820818	0.909143
PI 18:1_20:3	PI	Glycerophospholipid	-1.69051	1.87897	0.169782	0.272881		-0.0670711	0.945733	0.881683	0.919951		0.504789	0.95097	0.300926	0.38534							0.395599	1.32277	0.540275	0.997489		0.144911	1.21281	0.802545	0.895282
PS 16:0_18:0	PS	Glycerophospholipid	-0.9536	0.797738	0.0556349	0.131074		0.393335	0.450155	0.122419	0.192098		0.398948	0.490534	0.143113	0.210274		-2.0528	0.943585	0.0082516	0.0495334	*	-0.220829	1.08481	0.672589	0.997489		-0.396654	0.932264	0.395281	0.646528
PS 16:0_22:4	PS	Glycerophospholipid	-1.54291	1.26127	0.0521525	0.130268		0.593801	0.618451	0.0983183	0.158842		0.577066	0.627807	0.109027	0.169787							-0.40759	1.531	0.58369	0.997489		-1.08091	2.3186	0.35607	0.609579
PS 16:0_22:5	PS	Glycerophospholipid	-0.840783	0.727122	0.0609661	0.137325		0.382509	0.435887	0.121242	0.190751		0.346415	0.37095	0.105048	0.165312		-1.9803	1.08171	0.0149309	0.0495334	*	-0.264431	1.08136	0.613589	0.997489		-0.289447	0.897978	0.510934	0.721866
PS 16:1_18:0	PS	Glycerophospholipid	-0.97031	0.664531	0.0309353	0.102412		0.350738	0.3571	0.0930431	0.152784		0.36854	0.420432	0.121543	0.184474		-2.0824	1.08296	0.0126485	0.0495334	*	-0.17905	1.03999	0.719851	0.997489		-0.254059	0.850475	0.540718	0.748777
PS 17:0_18:1	PS	Glycerophospholipid	-0.92941	0.772911	0.0547246	0.131021		0.352604	0.450144	0.154737	0.231336		0.375087	0.448882	0.135071	0.200927		-2.09457	1.33101	0.0244757	0.0518585		-0.252599	1.09716	0.633827	0.997489		-0.356174	1.02701	0.481348	0.699184
PS 18:0_18:1	PS	Glycerophospholipid	-0.849146	0.673597	0.0478856	0.123078		0.419781	0.372027	0.0651417	0.116866		0.395182	0.378717	0.0799641	0.133571		-1.87267	1.02928	0.0152444	0.0495334	*	-0.226524	0.93213	0.615718	0.997489		-0.386872	0.89866	0.390248	0.641813
PS 18:0_18:2	PS	Glycerophospholipid	-0.707049	0.705645	0.0885709	0.171495		0.444298	0.663807	0.208828	0.300252		0.610346	0.299039	0.0103085	0.02752	*	-1.53839	1.20036	0.0456631	0.0744888		0.175736	1.08315	0.735118	0.997489		-0.190123	1.06925	0.711234	0.841306
PS 18:0_20:3	PS	Glycerophospholipid	-0.873565	0.650521	0.0398338	0.111573		0.393625	0.398894	0.0919807	0.152288		0.349808	0.404329	0.125159	0.189482		-1.7379	1.08655	0.02324	0.0512923		-0.165233	0.930661	0.711638	0.997489		-0.306221	0.797952	0.439207	0.666945
PS 18:0_20:4	PS	Glycerophospholipid	-0.74257	0.667775	0.0677363	0.145868		0.320516	0.217328	0.0299966	0.062597		0.374998	0.296038	0.0472263	0.0882542		-1.43546	0.90372	0.0237615	0.0512923		-0.0817346	0.81346	0.833243	0.997489		-0.17666	0.774115	0.636718	0.801942
PS 18:0_22:1	PS	Glycerophospholipid	-2.21565	1.59721	0.0693143	0.147614		0.609464	0.587479	0.0811592	0.13857		0.542641	0.784435	0.196811	0.269938							-0.408855	1.59982	0.598269	0.997489		0.191599	1.62514	0.828773	0.911192
PS 18:0_22:4	PS	Glycerophospholipid	-0.949244	0.733199	0.0443419	0.117919		0.278145	0.363137	0.161925	0.239697		0.276052	0.434852	0.228765	0.308808		-1.81764	0.989134	0.0147439	0.0495334	*	-0.181814	0.90536	0.676652	0.997489		-0.357447	0.85077	0.400678	0.649467
PS 18:0_22:5	PS	Glycerophospholipid	-0.722989	0.73509	0.0927295	0.176003		0.395337	0.477236	0.137617	0.210989		0.400255	0.381113	0.0786547	0.132735		-1.3476	1.077	0.0489166	0.0775578		-0.00513223	0.641163	0.986577	0.997489		-0.0766711	1.03966	0.877019	0.933298
PS 18:0_22:6	PS	Glycerophospholipid	-0.805794	0.707906	0.0636242	0.140297		0.150307	0.225973	0.211137	0.302127		0.227986	0.269669	0.131685	0.197795		-1.09531	1.02484	0.0751826	0.106879		0.00887168	0.7645	0.980541	0.997489		-0.155251	0.811163	0.69071	0.830782
PS 18:1_18:1	PS	Glycerophospholipid	-0.846023	0.698378	0.0536039	0.130967		0.340672	0.333933	0.0846746	0.142948		0.358367	0.350256	0.0840556	0.138494		-1.83739	1.07479	0.018736	0.0495334	*	-0.146881	0.945519	0.745828	0.997489		-0.340504	0.876485	0.434034	0.666114
PS 18:1_19:1	PS	Glycerophospholipid	-1.58628	0.668235	0.0543732	0.131021		0.750675	1.51427	0.481018	0.582847							-0.371314	1.21284	0.648909	0.679634
PS 18:1_20:0	PS	Glycerophospholipid	-0.883554	0.708803	0.0494453	0.126239		0.465098	0.400442	0.0602312	0.110092		0.429821	0.365668	0.0582857	0.105942		-2.12701	1.20907	0.0170496	0.0495334	*	-0.232096	1.075	0.654489	0.997489		-0.445059	0.941475	0.350103	0.60408
PS 18:1_20:1	PS	Glycerophospholipid	-0.907944	0.674055	0.0394743	0.111371		0.441306	0.378506	0.0596035	0.109546		0.448948	0.30698	0.0307842	0.0621924		-1.98911	1.09288	0.0152257	0.0495334	*	-0.213915	1.00669	0.659462	0.997489		-0.335815	0.831076	0.417337	0.657388
PS 18:1_20:2	PS	Glycerophospholipid	-0.289656	0.609126	0.347573	0.455795		1.5517	0.383307	0.000825337	0.00496028	**	1.68932	0.449021	0.00109291	0.004914	**	-1.78807	0.941307	0.0131839	0.0495334	*	0.238563	0.739529	0.510618	0.997489		0.868947	0.801939	0.0725346	0.534607
PS 18:1_22:0	PS	Glycerophospholipid	-1.06951	0.935859	0.0629437	0.139687		0.54527	0.365876	0.0290395	0.061453		0.308002	0.39192	0.153704	0.222554		-2.31235	1.4618	0.0240754	0.0512923		-0.423853	1.21914	0.480334	0.997489		-0.40529	0.983516	0.408963	0.65107
PS 18:1_22:1	PS	Glycerophospholipid	-0.907523	0.760407	0.0558827	0.131074		0.516421	0.44522	0.0604499	0.110092		0.517566	0.418423	0.0505434	0.0932868		-2.22518	1.22954	0.0155171	0.0495334	*	-0.32409	1.10561	0.547954	0.997489		-0.385625	0.919063	0.40125	0.649467
PS 18:1_22:2	PS	Glycerophospholipid	0.355047	1.95863	0.705971	0.771488		1.93669	1.44531	0.0400888	0.0787365		2.1905	0.975564	0.00738117	0.0212209	*	-0.79196	1.97688	0.559517	0.596171		-1.80384	2.41662	0.170426	0.997489		0.897573	1.60481	0.27923	0.588842
PS 18:1_22:4	PS	Glycerophospholipid	-2.076	0.982891	0.00915213	0.0937446		-1.01359	0.412798	0.00536159	0.0166959	*	-0.880895	0.530313	0.0205767	0.0464334	*	-2.46552	1.31675	0.0138413	0.0495334	*	-0.102817	1.11781	0.847089	0.997489		-0.238373	1.18283	0.675602	0.823131
PS 18:1_22:6	PS	Glycerophospholipid	-1.0048	0.912524	0.0695274	0.147614		0.35191	0.278243	0.047437	0.090072		0.458905	0.279485	0.021362	0.0473129	*	-1.96637	1.46215	0.0396608	0.0681131		-0.186459	1.06562	0.715551	0.997489		-0.166264	0.90084	0.700989	0.837734
PS 18:1_24:0	PS	Glycerophospholipid	-3.53572	2.56585	0.139683	0.233616		-1.17503	1.09572	0.074524	0.129823		-1.5234	0.985373	0.0258885	0.0547044							-0.532671	1.92063	0.56874	0.997489		-1.25521	1.65171	0.164492	0.588842
PS 18:1_24:1	PS	Glycerophospholipid	-1.75564	1.2511	0.0349212	0.102804		0.256123	0.427662	0.251552	0.347237		0.473854	0.525202	0.113828	0.175466		-1.91144	1.49826	0.157729	0.199598		-0.645734	1.03501	0.235471	0.997489		-0.391494	0.84668	0.423292	0.659323
PS 18:2_22:5	PS	Glycerophospholipid	-0.688109	0.775817	0.118357	0.207037		0.30004	0.270806	0.068397	0.121617		0.473186	0.297881	0.0237556	0.0515687		-1.37139	0.960166	0.0330977	0.0615772		-0.183597	0.901149	0.672334	0.997489		-0.256281	0.871999	0.546956	0.748928
PS 20:4_22:1	PS	Glycerophospholipid	-0.524555	1.04783	0.325644	0.430768		1.49458	0.643102	0.0065311	0.0191473	*	1.76589	0.687922	0.00456427	0.0144415	*	-2.26082	1.67334	0.0736512	0.104972		0.194021	0.84844	0.636043	0.997489		0.785902	0.97254	0.145061	0.588842
PT 18:0_18:1	PT	Glycerophospholipid	-1.03037	0.670987	0.0264456	0.0990852		0.180984	0.242694	0.170742	0.250894		0.360626	0.329792	0.0708163	0.122393		-1.83722	1.20807	0.0272624	0.0560449		-0.147422	0.946491	0.745186	0.997489		-0.552231	0.83423	0.212925	0.588842
PT 18:0_20:4	PT	Glycerophospholipid	-1.52531	1.98927	0.315439	0.422293		0.05783	0.925246	0.895605	0.929635		-0.104847	1.12662	0.845319	0.879132		-1.0801	2.26795	0.496164	0.540116		-0.482059	1.65998	0.551511	0.997489		0.101411	1.65673	0.910305	0.94898
CPA 18:0	CPA	Glycerophospholipid						1.39407	1.36184	0.0839493	0.142123		3.60946	0.473289	6.93513e-05	0.000873568	***	-0.0478217	0.830864	0.915628	0.923982		-1.0771	1.1081	0.147129	0.997489		0.937982	1.27196	0.236705	0.588842
CPA 18:1	CPA	Glycerophospholipid						2.85838	0.454212	0.00108147	0.00596296	**	2.52904	0.59914	0.00348808	0.0116529	*											-1.15095	3.64989	0.639727	0.804036
CPA 18:2	CPA	Glycerophospholipid						1.49351	1.0534	0.0658845	0.117847		1.3528	0.420665	0.00761963	0.0217635	*	-0.808023	1.72109	0.50153	0.543816		-1.70653	2.8005	0.244686	0.997489		0.658759	1.25002	0.457707	0.67973
LPC 14:0	LPC	Glycerophospholipid						1.83093	2.40919	0.225847	0.321645		1.6624	2.1374	0.217668	0.295565												-0.298575	2.03922	0.788737	0.883444
PC O-16:1/16:1	PCO	Glycerophospholipid						-1.4337	0.926987	0.0258564	0.0555155		-1.33695	0.926473	0.0320741	0.0641481		-2.16104	2.20714	0.231998	0.277095		-0.0918992	1.66964	0.907983	0.997489		-1.34979	2.5144	0.296221	0.588842
PG 18:0_18:1	PG	Glycerophospholipid						-0.0363371	3.22902	0.98113	0.984406		-0.728342	2.06989	0.60423	0.677917												0.863518	2.87919	0.655203	0.813215
PS 16:0_18:2	PS	Glycerophospholipid						0.106534	0.643645	0.762393	0.830069		0.655511	0.697564	0.156783	0.225376							-0.43872	1.62059	0.577619	0.997489		0.0300089	1.17692	0.957268	0.973028
PS 18:1_20:4	PS	Glycerophospholipid						0.345589	2.15981	0.769948	0.832264		1.4216	1.08395	0.0787973	0.132735							0.0498119	0.852805	0.914385	0.997489
PT 18:0_18:2	PT	Glycerophospholipid						0.606013	0.804211	0.167274	0.247006		0.943642	2.94025	0.512657	0.591832							-1.61996	1.60056	0.136099	0.997489		-0.304218	2.05832	0.757617	0.863274
PC 15:0_18:1	PC	Glycerophospholipid											-1.54842	1.01797	0.0557713	0.101681							-1.0878	2.66931	0.553424	0.997489		-2.34777	2.53199	0.249497	0.588842
PE O-19:1/18:1	PEO	Glycerophospholipid																					-0.0389308	5.19794	0.988989	0.997489		0.496362	2.81016	0.747257	0.859562
PE O-22:1/20:4	PEO	Glycerophospholipid																					-2.60897	3.98026	0.373978	0.997489		-2.49632	1.93442	0.154943	0.588842
PC 18:0_18:3	PC	Glycerophospholipid																										0.0412028	0.897265	0.943848	0.971324
Cer 16:1;2/16:0;0	Cer	Sphingolipid	-0.922213	0.866834	0.123271	0.213595		0.438494	0.548882	0.148579	0.223799		0.703597	0.764121	0.108581	0.169534		-1.63413	1.19115	0.0373789	0.0657247		-0.00148907	0.994381	0.997489	0.997489		0.144418	0.932266	0.746502	0.859562
Cer 16:1;2/18:0;0	Cer	Sphingolipid	-0.948614	0.503304	0.0326759	0.102804		0.026264	0.367634	0.880823	0.919951		0.154676	0.793605	0.685459	0.743928		-1.2729	1.48072	0.126945	0.167944		0.292785	0.557256	0.305221	0.997489		-0.132468	0.428051	0.527015	0.735112
Cer 16:1;2/20:0;0	Cer	Sphingolipid	-1.05972	1.26327	0.19199	0.293473		-0.246895	0.753263	0.504248	0.602735		-0.0286458	1.00589	0.952281	0.961932		-1.05507	1.56335	0.205784	0.249689		0.333473	0.575891	0.265069	0.997489		-0.543924	1.18718	0.363518	0.613517
Cer 16:1;2/22:0;0	Cer	Sphingolipid	-0.968184	1.06146	0.165617	0.267678		-0.425197	0.482156	0.119907	0.190142		-0.294805	0.757289	0.433162	0.521189		-0.985769	1.4611	0.205892	0.249689		0.0149406	0.697014	0.964069	0.997489		-0.382786	0.922013	0.405781	0.649467
Cer 16:1;2/24:0;0	Cer	Sphingolipid	-0.68179	1.65259	0.469795	0.567096		-0.456369	1.16733	0.431361	0.532336		-0.548361	0.984285	0.280841	0.366688		-0.893714	1.51919	0.258695	0.305029		-0.104297	0.676197	0.747548	0.997489		-0.939799	1.02895	0.110649	0.588842
Cer 16:1;2/24:1;0	Cer	Sphingolipid	-0.994415	0.527333	0.0326326	0.102804		0.0942965	0.18935	0.327866	0.430235		0.298161	0.5365	0.281851	0.367205		-1.3797	0.895385	0.0261607	0.0546581		0.308163	0.726335	0.396495	0.997489		0.23944	0.596007	0.419802	0.658727
Cer 17:1;2/16:0;0	Cer	Sphingolipid	-0.966709	0.947135	0.133875	0.225865		-0.0165891	0.445858	0.937691	0.960055		0.295813	0.774935	0.441447	0.525867		-1.46131	1.12255	0.0436402	0.0722162		0.0596495	0.628037	0.842197	0.997489		-0.184547	0.717231	0.59587	0.775223
Cer 17:1;2/22:0;0	Cer	Sphingolipid	-0.60448	1.27274	0.412248	0.514864		-0.281483	1.08484	0.592899	0.685255		-0.413857	0.988264	0.402081	0.495762		-0.624029	1.34598	0.358435	0.405347		-0.0583572	1.02147	0.904513	0.997489		-0.555994	0.879569	0.230404	0.588842
Cer 17:1;2/24:0;0	Cer	Sphingolipid	-0.759116	1.29857	0.326787	0.430768		-0.57586	1.22011	0.350785	0.455339		-0.789641	0.970728	0.143054	0.210274		-0.711227	1.49148	0.346376	0.393318		-0.0463389	0.836477	0.907391	0.997489		-1.08474	1.16559	0.105908	0.588842
Cer 17:1;2/24:1;0	Cer	Sphingolipid	-1.31904	0.779734	0.0429863	0.116914		-0.249312	0.246521	0.0865481	0.145701		-0.209941	0.530132	0.425901	0.51661		-1.75617	0.997259	0.0169926	0.0495334	*	0.0783383	0.950822	0.862796	0.997489		-0.088756	0.974512	0.848564	0.914195
Cer 18:0;2/16:0;0	Cer	Sphingolipid	-1.36126	0.939404	0.0625972	0.139454		-0.263257	0.395345	0.210726	0.302127		0.302159	0.670727	0.370763	0.463842		-1.05261	1.21463	0.124691	0.165357		-0.105083	0.71793	0.759858	0.997489		-0.200282	0.953122	0.662919	0.815721
Cer 18:0;2/24:0;0	Cer	Sphingolipid	-0.539965	0.737773	0.239462	0.343804		-0.494309	0.790578	0.234627	0.331011		-0.847	0.801421	0.0773888	0.131101		-0.490941	1.47533	0.498157	0.541219		-0.540977	0.843397	0.224804	0.997489		-0.555883	0.947265	0.25969	0.588842
Cer 18:0;2/24:1;0	Cer	Sphingolipid	-1.36727	0.654124	0.0249377	0.0979428		-0.59753	0.404647	0.0298792	0.0625693		-0.743073	0.959405	0.158337	0.22691		-1.57189	1.45248	0.0727708	0.104525		-0.099833	0.944466	0.824764	0.997489		-0.173458	1.62257	0.822821	0.909337
Cer 18:1;1/22:0;0	Cer	Sphingolipid	-0.413384	0.360961	0.105911	0.19157		0.804176	0.357743	0.00735167	0.020546	*	0.884573	0.429731	0.0100097	0.0270851	*	-1.44848	1.14523	0.0474328	0.0760299		0.525113	0.933321	0.276796	0.997489		0.605396	0.53013	0.0630683	0.482715
Cer 18:1;1/24:0;0	Cer	Sphingolipid	-0.907432	0.371439	0.0163946	0.0937446		0.727998	0.247403	0.00276203	0.0101218	*	0.785055	0.362983	0.00842363	0.0234295	*	-1.69225	1.07035	0.0241157	0.0512923		0.307362	0.87988	0.478384	0.997489		0.503895	0.763684	0.214134	0.588842
Cer 18:1;1/24:1;0	Cer	Sphingolipid	-0.138541	0.354644	0.491616	0.584871		1.31827	0.10012	7.92396e-06	0.000962347	***	1.38312	0.166744	4.97283e-05	0.000708036	***	-1.36156	1.09167	0.0493677	0.0775578		0.784027	0.752153	0.0801796	0.928233		1.28752	0.635421	0.0105707	0.161813
Cer 18:1;2/14:0;0	Cer	Sphingolipid	-0.856136	0.727965	0.100112	0.18694		0.188492	0.335189	0.277003	0.373271		0.386133	0.659663	0.260706	0.344917		-1.37804	1.38738	0.0905108	0.125131		0.0380629	0.84823	0.924903	0.997489		-0.261761	1.08423	0.617956	0.789978
Cer 18:1;2/16:0;0	Cer	Sphingolipid	-0.937315	0.612828	0.0550372	0.131074		0.24295	0.23196	0.079204	0.136394		0.420396	0.570507	0.174756	0.24474		-1.47095	1.16038	0.0471277	0.0757606		0.144818	0.844847	0.721004	0.997489		0.166245	0.72128	0.63346	0.80122
Cer 18:1;2/17:0;0	Cer	Sphingolipid	-0.56616	0.952861	0.320201	0.425705		0.0511775	0.38592	0.781586	0.841678		0.291864	0.745296	0.430648	0.520606		-0.987806	1.20647	0.141096	0.18316		0.467605	0.635246	0.175115	0.997489		0.119364	0.721969	0.730353	0.85095
Cer 18:1;2/18:0;0	Cer	Sphingolipid	-0.809992	0.481422	0.0435719	0.116935		-0.118192	0.363437	0.507391	0.604224		0.150356	0.628722	0.621169	0.69173		-0.874085	1.28756	0.203625	0.248979		0.203499	0.57651	0.474093	0.997489		-0.236227	0.761299	0.52597	0.735112
Cer 18:1;2/20:0;0	Cer	Sphingolipid	-0.70962	0.466201	0.0556793	0.131074		-0.24412	0.550977	0.377899	0.485294		-0.240919	0.638055	0.446038	0.529228		-0.893803	1.30632	0.200771	0.246725		0.0810975	0.556924	0.761041	0.997489		-0.41847	0.563363	0.172056	0.588842
Cer 18:1;2/22:0;0	Cer	Sphingolipid	-0.950264	0.495317	0.0312128	0.102412		-0.235429	0.210647	0.0668282	0.11918		-0.15014	0.555534	0.578229	0.653695		-1.25188	0.948977	0.0419777	0.0705583		0.199994	0.610061	0.504176	0.997489		-0.0990957	0.726343	0.775529	0.873873
Cer 18:1;2/22:1;0	Cer	Sphingolipid	-0.617968	0.530477	0.102161	0.187735		0.0982274	0.50749	0.687472	0.773728		0.508725	0.486309	0.0794532	0.13309		-0.738053	1.12427	0.216037	0.26028		0.695024	0.710468	0.0939581	0.95914		0.586273	0.622947	0.103137	0.588842
Cer 18:1;2/23:0;0	Cer	Sphingolipid	-0.928148	1.04191	0.172833	0.275787		-0.351369	0.407842	0.126331	0.197208		-0.441927	0.636355	0.195411	0.268634		-0.936207	1.10231	0.130372	0.171602		0.150129	0.51131	0.547324	0.997489		-0.475755	0.873514	0.290201	0.588842
Cer 18:1;2/24:0;0	Cer	Sphingolipid	-1.37233	0.661516	0.0254399	0.0979428		-0.563663	0.134314	0.00071852	0.00469381	**	-0.556451	0.568859	0.0939751	0.151068		-1.47885	1.07128	0.0366884	0.0648201		0.0917681	0.663197	0.772458	0.997489		-0.358856	0.973652	0.456164	0.67973
Cer 18:1;2/24:1;0	Cer	Sphingolipid	-1.31665	0.572256	0.0192942	0.0937446		-0.306657	0.166187	0.0145399	0.0348029	*	-0.10088	0.477947	0.661545	0.725131		-1.66252	1.02509	0.0222285	0.0507948		0.16182	0.851719	0.692812	0.997489		0.00773541	0.881556	0.985286	0.989001
Cer 18:1;2/24:2;0	Cer	Sphingolipid	-1.16227	0.590314	0.0291787	0.101422		-0.0691618	0.244989	0.562147	0.657297		0.0654074	0.453732	0.76334	0.816596		-1.41145	1.01391	0.0357754	0.0640252		0.230972	0.766295	0.537265	0.997489		0.181054	0.887518	0.671944	0.820348
Cer 18:1;2/25:0;0	Cer	Sphingolipid	-0.757263	1.39591	0.357335	0.465423		-0.497332	1.15574	0.390433	0.495043		-0.776328	1.0265	0.166077	0.235901		-0.732441	1.43039	0.316065	0.361872		-0.144551	0.900931	0.737903	0.997489		-0.971488	1.16063	0.134572	0.588842
[truncated: 146 more rows]
